# Supplementary material for: Prevalence of onchocerciasis and epilepsy in a Tanzanian region after a prolonged community-directed treatment with ivermectin
Source: PLoS Negl Trop Dis. 2024 Sep 6;18(9):e0012470. doi: 10.1371/journal.pntd.0012470 (PMC11410205; doi:10.1371/journal.pntd.0012470)
Supplement: S1 Data — (XLSX) [file pntd.0012470.s005.xlsx]

## Sheet: Sheet1
village	altitude	sex	agp1	agp2	epilepsy	ov16		Description of variables
Chikuti	403.498	1	0-9	0-5	0	0		Variable	Description
Chikuti	403.498	1	0-9	6-11	0	0		village	name of the village
Chikuti	403.498	1	0-9	6-11	0	0		altitude	mean altitude in meters above sea level
Chikuti	403.498	1	0-9	6-11	0	0		sex	1=male,2=female
Chikuti	403.498	1	0-9	6-11	0	0		agp1	age group stratified into seven groups in years
Chikuti	403.498	1	0-9	6-11	0	0		agp2	age group stratified into three groups in years
Chikuti	403.498	1	0-9	6-11	0	0		epilepsy	1=case, 0=not case
Chikuti	403.498	1	0-9	6-11	0	0		ov16	1=+ve, 0=-ve,3=Not done
Chikuti	403.498	1	0-9	6-11	0	0
Chikuti	403.498	1	0-9	6-11	0	0
Chikuti	403.498	1	0-9	6-11	0	0
Chikuti	403.498	1	0-9	6-11	0	0
Chikuti	403.498	1	0-9	6-11	0	0
Chikuti	403.498	1	0-9	6-11	0	0
Chikuti	403.498	1	0-9	6-11	0	0
Chikuti	403.498	1	0-9	6-11	0	0
Chikuti	403.498	1	0-9	6-11	0	0
Chikuti	403.498	1	0-9	6-11	0	0
Chikuti	403.498	1	10-19	6-11	0	0
Chikuti	403.498	1	10-19	6-11	0	0
Chikuti	403.498	1	10-19	6-11	0	0
Chikuti	403.498	1	0-9	6-11	0	1
Chikuti	403.498	1	0-9	6-11	0	1
Chikuti	403.498	1	0-9	6-11	0	1
Chikuti	403.498	1	0-9	6-11	0	1
Chikuti	403.498	1	0-9	6-11	0	1
Chikuti	403.498	1	0-9	6-11	0	1
Chikuti	403.498	1	10-19	6-11	0	1
Chikuti	403.498	1	20-29	12+	0	1
Chikuti	403.498	1	30-39	12+	0	1
Chikuti	403.498	1	30-39	12+	0	1
Chikuti	403.498	1	40-59	12+	0	1
Chikuti	403.498	1	50-59	12+	0	1
Chikuti	403.498	1	0-9	0-5	0	3
Chikuti	403.498	1	0-9	0-5	0	3
Chikuti	403.498	1	0-9	0-5	0	3
Chikuti	403.498	1	0-9	0-5	0	3
Chikuti	403.498	1	0-9	0-5	0	3
Chikuti	403.498	1	0-9	0-5	0	3
Chikuti	403.498	1	0-9	0-5	0	3
Chikuti	403.498	1	0-9	0-5	0	3
Chikuti	403.498	1	0-9	0-5	0	3
Chikuti	403.498	1	0-9	0-5	0	3
Chikuti	403.498	1	0-9	0-5	0	3
Chikuti	403.498	1	0-9	0-5	0	3
Chikuti	403.498	1	0-9	0-5	0	3
Chikuti	403.498	1	0-9	0-5	0	3
Chikuti	403.498	1	0-9	0-5	0	3
Chikuti	403.498	1	0-9	0-5	0	3
Chikuti	403.498	1	0-9	0-5	0	3
Chikuti	403.498	1	0-9	0-5	0	3
Chikuti	403.498	1	0-9	0-5	0	3
Chikuti	403.498	1	0-9	0-5	0	3
Chikuti	403.498	1	0-9	0-5	0	3
Chikuti	403.498	1	0-9	0-5	0	3
Chikuti	403.498	1	0-9	0-5	0	3
Chikuti	403.498	1	0-9	0-5	0	3
Chikuti	403.498	1	0-9	0-5	0	3
Chikuti	403.498	1	0-9	0-5	0	3
Chikuti	403.498	1	0-9	0-5	0	3
Chikuti	403.498	1	0-9	0-5	0	3
Chikuti	403.498	1	0-9	0-5	0	3
Chikuti	403.498	1	0-9	0-5	0	3
Chikuti	403.498	1	0-9	0-5	0	3
Chikuti	403.498	1	0-9	0-5	0	3
Chikuti	403.498	1	0-9	0-5	0	3
Chikuti	403.498	1	0-9	0-5	0	3
Chikuti	403.498	1	0-9	0-5	0	3
Chikuti	403.498	1	0-9	0-5	0	3
Chikuti	403.498	1	0-9	0-5	0	3
Chikuti	403.498	1	0-9	0-5	0	3
Chikuti	403.498	1	0-9	0-5	0	3
Chikuti	403.498	1	0-9	0-5	0	3
Chikuti	403.498	1	0-9	0-5	0	3
Chikuti	403.498	1	0-9	0-5	0	3
Chikuti	403.498	1	0-9	0-5	0	3
Chikuti	403.498	1	0-9	0-5	0	3
Chikuti	403.498	1	0-9	0-5	0	3
Chikuti	403.498	1	0-9	0-5	0	3
Chikuti	403.498	1	0-9	0-5	0	3
Chikuti	403.498	1	0-9	0-5	0	3
Chikuti	403.498	1	0-9	0-5	0	3
Chikuti	403.498	1	0-9	0-5	0	3
Chikuti	403.498	1	0-9	0-5	0	3
Chikuti	403.498	1	0-9	0-5	0	3
Chikuti	403.498	1	0-9	0-5	0	3
Chikuti	403.498	1	0-9	0-5	0	3
Chikuti	403.498	1	0-9	0-5	0	3
Chikuti	403.498	1	0-9	0-5	0	3
Chikuti	403.498	1	0-9	0-5	0	3
Chikuti	403.498	1	0-9	0-5	0	3
Chikuti	403.498	1	0-9	0-5	0	3
Chikuti	403.498	1	0-9	0-5	0	3
Chikuti	403.498	1	0-9	0-5	0	3
Chikuti	403.498	1	0-9	0-5	0	3
Chikuti	403.498	1	0-9	0-5	0	3
Chikuti	403.498	1	0-9	0-5	0	3
Chikuti	403.498	1	0-9	0-5	0	3
Chikuti	403.498	1	0-9	0-5	0	3
Chikuti	403.498	1	0-9	0-5	0	3
Chikuti	403.498	1	0-9	0-5	0	3
Chikuti	403.498	1	0-9	0-5	0	3
Chikuti	403.498	1	0-9	0-5	0	3
Chikuti	403.498	1	0-9	0-5	0	3
Chikuti	403.498	1	0-9	0-5	0	3
Chikuti	403.498	1	0-9	0-5	0	3
Chikuti	403.498	1	0-9	0-5	0	3
Chikuti	403.498	1	0-9	0-5	0	3
Chikuti	403.498	1	0-9	0-5	0	3
Chikuti	403.498	1	0-9	0-5	0	3
Chikuti	403.498	1	0-9	0-5	0	3
Chikuti	403.498	1	0-9	0-5	0	3
Chikuti	403.498	1	0-9	0-5	0	3
Chikuti	403.498	1	0-9	0-5	0	3
Chikuti	403.498	1	0-9	0-5	0	3
Chikuti	403.498	1	0-9	0-5	0	3
Chikuti	403.498	1	0-9	0-5	0	3
Chikuti	403.498	1	0-9	0-5	0	3
Chikuti	403.498	1	0-9	0-5	0	3
Chikuti	403.498	1	0-9	0-5	0	3
Chikuti	403.498	1	0-9	6-11	0	3
Chikuti	403.498	1	0-9	6-11	0	3
Chikuti	403.498	1	0-9	6-11	0	3
Chikuti	403.498	1	0-9	6-11	0	3
Chikuti	403.498	1	0-9	6-11	0	3
Chikuti	403.498	1	0-9	6-11	0	3
Chikuti	403.498	1	0-9	6-11	0	3
Chikuti	403.498	1	0-9	6-11	0	3
Chikuti	403.498	1	0-9	6-11	0	3
Chikuti	403.498	1	0-9	6-11	0	3
Chikuti	403.498	1	0-9	6-11	0	3
Chikuti	403.498	1	0-9	6-11	0	3
Chikuti	403.498	1	0-9	6-11	0	3
Chikuti	403.498	1	0-9	6-11	0	3
Chikuti	403.498	1	0-9	6-11	0	3
Chikuti	403.498	1	0-9	6-11	0	3
Chikuti	403.498	1	0-9	6-11	0	3
Chikuti	403.498	1	0-9	6-11	0	3
Chikuti	403.498	1	0-9	6-11	0	3
Chikuti	403.498	1	0-9	6-11	0	3
Chikuti	403.498	1	0-9	6-11	0	3
Chikuti	403.498	1	0-9	6-11	0	3
Chikuti	403.498	1	0-9	6-11	0	3
Chikuti	403.498	1	0-9	6-11	0	3
Chikuti	403.498	1	0-9	6-11	0	3
Chikuti	403.498	1	0-9	6-11	0	3
Chikuti	403.498	1	0-9	6-11	0	3
Chikuti	403.498	1	0-9	6-11	0	3
Chikuti	403.498	1	0-9	6-11	0	3
Chikuti	403.498	1	0-9	6-11	0	3
Chikuti	403.498	1	0-9	6-11	0	3
Chikuti	403.498	1	0-9	6-11	0	3
Chikuti	403.498	1	10-19	6-11	0	3
Chikuti	403.498	1	10-19	6-11	0	3
Chikuti	403.498	1	10-19	6-11	0	3
Chikuti	403.498	1	10-19	6-11	0	3
Chikuti	403.498	1	10-19	6-11	0	3
Chikuti	403.498	1	10-19	6-11	0	3
Chikuti	403.498	1	10-19	6-11	0	3
Chikuti	403.498	1	10-19	6-11	0	3
Chikuti	403.498	1	10-19	6-11	0	3
Chikuti	403.498	1	10-19	6-11	0	3
Chikuti	403.498	1	10-19	6-11	0	3
Chikuti	403.498	1	10-19	6-11	0	3
Chikuti	403.498	1	10-19	6-11	0	3
Chikuti	403.498	1	10-19	6-11	0	3
Chikuti	403.498	1	10-19	6-11	0	3
Chikuti	403.498	1	10-19	6-11	0	3
Chikuti	403.498	1	10-19	6-11	0	3
Chikuti	403.498	1	10-19	6-11	0	3
Chikuti	403.498	1	10-19	6-11	0	3
Chikuti	403.498	1	10-19	6-11	0	3
Chikuti	403.498	1	10-19	6-11	0	3
Chikuti	403.498	1	10-19	6-11	0	3
Chikuti	403.498	1	10-19	6-11	0	3
Chikuti	403.498	1	10-19	6-11	0	3
Chikuti	403.498	1	10-19	6-11	0	3
Chikuti	403.498	1	10-19	6-11	0	3
Chikuti	403.498	1	10-19	6-11	0	3
Chikuti	403.498	1	10-19	6-11	0	3
Chikuti	403.498	1	10-19	12+	0	3
Chikuti	403.498	1	10-19	12+	0	3
Chikuti	403.498	1	10-19	12+	0	3
Chikuti	403.498	1	10-19	12+	0	3
Chikuti	403.498	1	10-19	12+	0	3
Chikuti	403.498	1	10-19	12+	0	3
Chikuti	403.498	1	10-19	12+	0	3
Chikuti	403.498	1	10-19	12+	0	3
Chikuti	403.498	1	10-19	12+	0	3
Chikuti	403.498	1	10-19	12+	0	3
Chikuti	403.498	1	10-19	12+	0	3
Chikuti	403.498	1	10-19	12+	0	3
Chikuti	403.498	1	10-19	12+	0	3
Chikuti	403.498	1	10-19	12+	0	3
Chikuti	403.498	1	10-19	12+	0	3
Chikuti	403.498	1	10-19	12+	0	3
Chikuti	403.498	1	10-19	12+	0	3
Chikuti	403.498	1	10-19	12+	0	3
Chikuti	403.498	1	10-19	12+	0	3
Chikuti	403.498	1	10-19	12+	0	3
Chikuti	403.498	1	10-19	12+	0	3
Chikuti	403.498	1	10-19	12+	0	3
Chikuti	403.498	1	10-19	12+	0	3
Chikuti	403.498	1	10-19	12+	0	3
Chikuti	403.498	1	10-19	12+	0	3
Chikuti	403.498	1	10-19	12+	0	3
Chikuti	403.498	1	10-19	12+	0	3
Chikuti	403.498	1	10-19	12+	0	3
Chikuti	403.498	1	10-19	12+	0	3
Chikuti	403.498	1	10-19	12+	0	3
Chikuti	403.498	1	10-19	12+	0	3
Chikuti	403.498	1	10-19	12+	0	3
Chikuti	403.498	1	10-19	12+	0	3
Chikuti	403.498	1	10-19	12+	0	3
Chikuti	403.498	1	10-19	12+	0	3
Chikuti	403.498	1	10-19	12+	0	3
Chikuti	403.498	1	10-19	12+	0	3
Chikuti	403.498	1	10-19	12+	0	3
Chikuti	403.498	1	10-19	12+	0	3
Chikuti	403.498	1	10-19	12+	0	3
Chikuti	403.498	1	10-19	12+	0	3
Chikuti	403.498	1	10-19	12+	0	3
Chikuti	403.498	1	10-19	12+	0	3
Chikuti	403.498	1	10-19	12+	0	3
Chikuti	403.498	1	10-19	12+	0	3
Chikuti	403.498	1	10-19	12+	0	3
Chikuti	403.498	1	10-19	12+	0	3
Chikuti	403.498	1	10-19	12+	0	3
Chikuti	403.498	1	10-19	12+	0	3
Chikuti	403.498	1	10-19	12+	0	3
Chikuti	403.498	1	10-19	12+	0	3
Chikuti	403.498	1	10-19	12+	0	3
Chikuti	403.498	1	10-19	12+	0	3
Chikuti	403.498	1	10-19	12+	0	3
Chikuti	403.498	1	10-19	12+	0	3
Chikuti	403.498	1	10-19	12+	0	3
Chikuti	403.498	1	10-19	12+	0	3
Chikuti	403.498	1	10-19	12+	0	3
Chikuti	403.498	1	10-19	12+	0	3
Chikuti	403.498	1	10-19	12+	0	3
Chikuti	403.498	1	10-19	12+	0	3
Chikuti	403.498	1	10-19	12+	0	3
Chikuti	403.498	1	10-19	12+	0	3
Chikuti	403.498	1	10-19	12+	0	3
Chikuti	403.498	1	10-19	12+	0	3
Chikuti	403.498	1	10-19	12+	0	3
Chikuti	403.498	1	10-19	12+	0	3
Chikuti	403.498	1	10-19	12+	0	3
Chikuti	403.498	1	10-19	12+	0	3
Chikuti	403.498	1	10-19	12+	0	3
Chikuti	403.498	1	10-19	12+	0	3
Chikuti	403.498	1	10-19	12+	0	3
Chikuti	403.498	1	10-19	12+	0	3
Chikuti	403.498	1	10-19	12+	0	3
Chikuti	403.498	1	10-19	12+	0	3
Chikuti	403.498	1	10-19	12+	0	3
Chikuti	403.498	1	10-19	12+	0	3
Chikuti	403.498	1	10-19	12+	0	3
Chikuti	403.498	1	10-19	12+	0	3
Chikuti	403.498	1	10-19	12+	0	3
Chikuti	403.498	1	10-19	12+	0	3
Chikuti	403.498	1	10-19	12+	0	3
Chikuti	403.498	1	10-19	12+	0	3
Chikuti	403.498	1	10-19	12+	0	3
Chikuti	403.498	1	10-19	12+	0	3
Chikuti	403.498	1	10-19	12+	0	3
Chikuti	403.498	1	10-19	12+	0	3
Chikuti	403.498	1	10-19	12+	0	3
Chikuti	403.498	1	10-19	12+	0	3
Chikuti	403.498	1	10-19	12+	0	3
Chikuti	403.498	1	10-19	12+	0	3
Chikuti	403.498	1	10-19	12+	0	3
Chikuti	403.498	1	10-19	12+	0	3
Chikuti	403.498	1	10-19	12+	0	3
Chikuti	403.498	1	10-19	12+	0	3
Chikuti	403.498	1	10-19	12+	0	3
Chikuti	403.498	1	10-19	12+	0	3
Chikuti	403.498	1	10-19	12+	0	3
Chikuti	403.498	1	10-19	12+	0	3
Chikuti	403.498	1	10-19	12+	0	3
Chikuti	403.498	1	10-19	12+	0	3
Chikuti	403.498	1	10-19	12+	0	3
Chikuti	403.498	1	10-19	12+	0	3
Chikuti	403.498	1	10-19	12+	0	3
Chikuti	403.498	1	10-19	12+	0	3
Chikuti	403.498	1	10-19	12+	0	3
Chikuti	403.498	1	10-19	12+	0	3
Chikuti	403.498	1	10-19	12+	0	3
Chikuti	403.498	1	10-19	12+	0	3
Chikuti	403.498	1	20-29	12+	0	3
Chikuti	403.498	1	20-29	12+	0	3
Chikuti	403.498	1	20-29	12+	0	3
Chikuti	403.498	1	20-29	12+	0	3
Chikuti	403.498	1	20-29	12+	0	3
Chikuti	403.498	1	20-29	12+	0	3
Chikuti	403.498	1	20-29	12+	0	3
Chikuti	403.498	1	20-29	12+	0	3
Chikuti	403.498	1	20-29	12+	0	3
Chikuti	403.498	1	20-29	12+	0	3
Chikuti	403.498	1	20-29	12+	0	3
Chikuti	403.498	1	20-29	12+	0	3
Chikuti	403.498	1	20-29	12+	0	3
Chikuti	403.498	1	20-29	12+	0	3
Chikuti	403.498	1	20-29	12+	0	3
Chikuti	403.498	1	20-29	12+	0	3
Chikuti	403.498	1	20-29	12+	0	3
Chikuti	403.498	1	20-29	12+	0	3
Chikuti	403.498	1	20-29	12+	0	3
Chikuti	403.498	1	20-29	12+	0	3
Chikuti	403.498	1	20-29	12+	0	3
Chikuti	403.498	1	20-29	12+	0	3
Chikuti	403.498	1	20-29	12+	0	3
Chikuti	403.498	1	20-29	12+	0	3
Chikuti	403.498	1	20-29	12+	0	3
Chikuti	403.498	1	20-29	12+	0	3
Chikuti	403.498	1	20-29	12+	0	3
Chikuti	403.498	1	20-29	12+	0	3
Chikuti	403.498	1	20-29	12+	0	3
Chikuti	403.498	1	20-29	12+	0	3
Chikuti	403.498	1	20-29	12+	0	3
Chikuti	403.498	1	20-29	12+	0	3
Chikuti	403.498	1	20-29	12+	0	3
Chikuti	403.498	1	20-29	12+	0	3
Chikuti	403.498	1	20-29	12+	0	3
Chikuti	403.498	1	20-29	12+	0	3
Chikuti	403.498	1	20-29	12+	0	3
Chikuti	403.498	1	20-29	12+	0	3
Chikuti	403.498	1	20-29	12+	0	3
Chikuti	403.498	1	20-29	12+	0	3
Chikuti	403.498	1	20-29	12+	0	3
Chikuti	403.498	1	20-29	12+	0	3
Chikuti	403.498	1	20-29	12+	0	3
Chikuti	403.498	1	20-29	12+	0	3
Chikuti	403.498	1	20-29	12+	0	3
Chikuti	403.498	1	20-29	12+	0	3
Chikuti	403.498	1	20-29	12+	0	3
Chikuti	403.498	1	20-29	12+	0	3
Chikuti	403.498	1	20-29	12+	0	3
Chikuti	403.498	1	20-29	12+	0	3
Chikuti	403.498	1	20-29	12+	0	3
Chikuti	403.498	1	20-29	12+	0	3
Chikuti	403.498	1	20-29	12+	0	3
Chikuti	403.498	1	20-29	12+	0	3
Chikuti	403.498	1	20-29	12+	0	3
Chikuti	403.498	1	20-29	12+	0	3
Chikuti	403.498	1	20-29	12+	0	3
Chikuti	403.498	1	20-29	12+	0	3
Chikuti	403.498	1	20-29	12+	0	3
Chikuti	403.498	1	20-29	12+	0	3
Chikuti	403.498	1	20-29	12+	0	3
Chikuti	403.498	1	20-29	12+	0	3
Chikuti	403.498	1	20-29	12+	0	3
Chikuti	403.498	1	20-29	12+	0	3
Chikuti	403.498	1	20-29	12+	0	3
Chikuti	403.498	1	20-29	12+	0	3
Chikuti	403.498	1	20-29	12+	0	3
Chikuti	403.498	1	20-29	12+	0	3
Chikuti	403.498	1	20-29	12+	0	3
Chikuti	403.498	1	20-29	12+	0	3
Chikuti	403.498	1	20-29	12+	0	3
Chikuti	403.498	1	20-29	12+	0	3
Chikuti	403.498	1	20-29	12+	0	3
Chikuti	403.498	1	20-29	12+	0	3
Chikuti	403.498	1	20-29	12+	0	3
Chikuti	403.498	1	20-29	12+	0	3
Chikuti	403.498	1	20-29	12+	0	3
Chikuti	403.498	1	20-29	12+	0	3
Chikuti	403.498	1	20-29	12+	0	3
Chikuti	403.498	1	20-29	12+	0	3
Chikuti	403.498	1	20-29	12+	0	3
Chikuti	403.498	1	20-29	12+	0	3
Chikuti	403.498	1	20-29	12+	0	3
Chikuti	403.498	1	20-29	12+	0	3
Chikuti	403.498	1	20-29	12+	0	3
Chikuti	403.498	1	30-39	12+	0	3
Chikuti	403.498	1	30-39	12+	0	3
Chikuti	403.498	1	30-39	12+	0	3
Chikuti	403.498	1	30-39	12+	0	3
Chikuti	403.498	1	30-39	12+	0	3
Chikuti	403.498	1	30-39	12+	0	3
Chikuti	403.498	1	30-39	12+	0	3
Chikuti	403.498	1	30-39	12+	0	3
Chikuti	403.498	1	30-39	12+	0	3
Chikuti	403.498	1	30-39	12+	0	3
Chikuti	403.498	1	30-39	12+	0	3
Chikuti	403.498	1	30-39	12+	0	3
Chikuti	403.498	1	30-39	12+	0	3
Chikuti	403.498	1	30-39	12+	0	3
Chikuti	403.498	1	30-39	12+	0	3
Chikuti	403.498	1	30-39	12+	0	3
Chikuti	403.498	1	30-39	12+	0	3
Chikuti	403.498	1	30-39	12+	0	3
Chikuti	403.498	1	30-39	12+	0	3
Chikuti	403.498	1	30-39	12+	0	3
Chikuti	403.498	1	30-39	12+	0	3
Chikuti	403.498	1	30-39	12+	0	3
Chikuti	403.498	1	30-39	12+	0	3
Chikuti	403.498	1	30-39	12+	0	3
Chikuti	403.498	1	30-39	12+	0	3
Chikuti	403.498	1	30-39	12+	0	3
Chikuti	403.498	1	30-39	12+	0	3
Chikuti	403.498	1	30-39	12+	0	3
Chikuti	403.498	1	30-39	12+	0	3
Chikuti	403.498	1	30-39	12+	0	3
Chikuti	403.498	1	30-39	12+	0	3
Chikuti	403.498	1	30-39	12+	0	3
Chikuti	403.498	1	30-39	12+	0	3
Chikuti	403.498	1	30-39	12+	0	3
Chikuti	403.498	1	30-39	12+	0	3
Chikuti	403.498	1	30-39	12+	0	3
Chikuti	403.498	1	30-39	12+	0	3
Chikuti	403.498	1	30-39	12+	0	3
Chikuti	403.498	1	30-39	12+	0	3
Chikuti	403.498	1	30-39	12+	0	3
Chikuti	403.498	1	30-39	12+	0	3
Chikuti	403.498	1	30-39	12+	0	3
Chikuti	403.498	1	30-39	12+	0	3
Chikuti	403.498	1	30-39	12+	0	3
Chikuti	403.498	1	30-39	12+	0	3
Chikuti	403.498	1	30-39	12+	0	3
Chikuti	403.498	1	30-39	12+	0	3
Chikuti	403.498	1	30-39	12+	0	3
Chikuti	403.498	1	30-39	12+	0	3
Chikuti	403.498	1	30-39	12+	0	3
Chikuti	403.498	1	30-39	12+	0	3
Chikuti	403.498	1	30-39	12+	0	3
Chikuti	403.498	1	30-39	12+	0	3
Chikuti	403.498	1	30-39	12+	0	3
Chikuti	403.498	1	30-39	12+	0	3
Chikuti	403.498	1	30-39	12+	0	3
Chikuti	403.498	1	30-39	12+	0	3
Chikuti	403.498	1	30-39	12+	0	3
Chikuti	403.498	1	30-39	12+	0	3
Chikuti	403.498	1	30-39	12+	0	3
Chikuti	403.498	1	30-39	12+	0	3
Chikuti	403.498	1	30-39	12+	0	3
Chikuti	403.498	1	30-39	12+	0	3
Chikuti	403.498	1	30-39	12+	0	3
Chikuti	403.498	1	30-39	12+	0	3
Chikuti	403.498	1	30-39	12+	0	3
Chikuti	403.498	1	30-39	12+	0	3
Chikuti	403.498	1	30-39	12+	0	3
Chikuti	403.498	1	30-39	12+	0	3
Chikuti	403.498	1	30-39	12+	0	3
Chikuti	403.498	1	30-39	12+	0	3
Chikuti	403.498	1	30-39	12+	0	3
Chikuti	403.498	1	30-39	12+	0	3
Chikuti	403.498	1	30-39	12+	0	3
Chikuti	403.498	1	40-59	12+	0	3
Chikuti	403.498	1	40-59	12+	0	3
Chikuti	403.498	1	40-59	12+	0	3
Chikuti	403.498	1	40-59	12+	0	3
Chikuti	403.498	1	40-59	12+	0	3
Chikuti	403.498	1	40-59	12+	0	3
Chikuti	403.498	1	40-59	12+	0	3
Chikuti	403.498	1	40-59	12+	0	3
Chikuti	403.498	1	40-59	12+	0	3
Chikuti	403.498	1	40-59	12+	0	3
Chikuti	403.498	1	40-59	12+	0	3
Chikuti	403.498	1	40-59	12+	0	3
Chikuti	403.498	1	40-59	12+	0	3
Chikuti	403.498	1	40-59	12+	0	3
Chikuti	403.498	1	40-59	12+	0	3
Chikuti	403.498	1	40-59	12+	0	3
Chikuti	403.498	1	40-59	12+	0	3
Chikuti	403.498	1	40-59	12+	0	3
Chikuti	403.498	1	40-59	12+	0	3
Chikuti	403.498	1	40-59	12+	0	3
Chikuti	403.498	1	40-59	12+	0	3
Chikuti	403.498	1	40-59	12+	0	3
Chikuti	403.498	1	40-59	12+	0	3
Chikuti	403.498	1	40-59	12+	0	3
Chikuti	403.498	1	40-59	12+	0	3
Chikuti	403.498	1	40-59	12+	0	3
Chikuti	403.498	1	40-59	12+	0	3
Chikuti	403.498	1	40-59	12+	0	3
Chikuti	403.498	1	40-59	12+	0	3
Chikuti	403.498	1	40-59	12+	0	3
Chikuti	403.498	1	40-59	12+	0	3
Chikuti	403.498	1	40-59	12+	0	3
Chikuti	403.498	1	40-59	12+	0	3
Chikuti	403.498	1	40-59	12+	0	3
Chikuti	403.498	1	40-59	12+	0	3
Chikuti	403.498	1	40-59	12+	0	3
Chikuti	403.498	1	40-59	12+	0	3
Chikuti	403.498	1	40-59	12+	0	3
Chikuti	403.498	1	40-59	12+	0	3
Chikuti	403.498	1	40-59	12+	0	3
Chikuti	403.498	1	40-59	12+	0	3
Chikuti	403.498	1	40-59	12+	0	3
Chikuti	403.498	1	40-59	12+	0	3
Chikuti	403.498	1	40-59	12+	0	3
Chikuti	403.498	1	40-59	12+	0	3
Chikuti	403.498	1	40-59	12+	0	3
Chikuti	403.498	1	40-59	12+	0	3
Chikuti	403.498	1	40-59	12+	0	3
Chikuti	403.498	1	40-59	12+	0	3
Chikuti	403.498	1	40-59	12+	0	3
Chikuti	403.498	1	40-59	12+	0	3
Chikuti	403.498	1	40-59	12+	0	3
Chikuti	403.498	1	40-59	12+	0	3
Chikuti	403.498	1	40-59	12+	0	3
Chikuti	403.498	1	40-59	12+	0	3
Chikuti	403.498	1	40-59	12+	0	3
Chikuti	403.498	1	40-59	12+	0	3
Chikuti	403.498	1	40-59	12+	0	3
Chikuti	403.498	1	40-59	12+	0	3
Chikuti	403.498	1	40-59	12+	0	3
Chikuti	403.498	1	40-59	12+	0	3
Chikuti	403.498	1	40-59	12+	0	3
Chikuti	403.498	1	40-59	12+	0	3
Chikuti	403.498	1	50-59	12+	0	3
Chikuti	403.498	1	50-59	12+	0	3
Chikuti	403.498	1	50-59	12+	0	3
Chikuti	403.498	1	50-59	12+	0	3
Chikuti	403.498	1	50-59	12+	0	3
Chikuti	403.498	1	50-59	12+	0	3
Chikuti	403.498	1	50-59	12+	0	3
Chikuti	403.498	1	50-59	12+	0	3
Chikuti	403.498	1	50-59	12+	0	3
Chikuti	403.498	1	50-59	12+	0	3
Chikuti	403.498	1	50-59	12+	0	3
Chikuti	403.498	1	50-59	12+	0	3
Chikuti	403.498	1	50-59	12+	0	3
Chikuti	403.498	1	50-59	12+	0	3
Chikuti	403.498	1	50-59	12+	0	3
Chikuti	403.498	1	50-59	12+	0	3
Chikuti	403.498	1	50-59	12+	0	3
Chikuti	403.498	1	50-59	12+	0	3
Chikuti	403.498	1	50-59	12+	0	3
Chikuti	403.498	1	50-59	12+	0	3
Chikuti	403.498	1	50-59	12+	0	3
Chikuti	403.498	1	50-59	12+	0	3
Chikuti	403.498	1	50-59	12+	0	3
Chikuti	403.498	1	50-59	12+	0	3
Chikuti	403.498	1	50-59	12+	0	3
Chikuti	403.498	1	50-59	12+	0	3
Chikuti	403.498	1	50-59	12+	0	3
Chikuti	403.498	1	50-59	12+	0	3
Chikuti	403.498	1	50-59	12+	0	3
Chikuti	403.498	1	50-59	12+	0	3
Chikuti	403.498	1	50-59	12+	0	3
Chikuti	403.498	1	50-59	12+	0	3
Chikuti	403.498	1	50-59	12+	0	3
Chikuti	403.498	1	50-59	12+	0	3
Chikuti	403.498	1	50-59	12+	0	3
Chikuti	403.498	1	50-59	12+	0	3
Chikuti	403.498	1	50-59	12+	0	3
Chikuti	403.498	1	50-59	12+	0	3
Chikuti	403.498	1	50-59	12+	0	3
Chikuti	403.498	1	50-59	12+	0	3
Chikuti	403.498	1	50-59	12+	0	3
Chikuti	403.498	1	50-59	12+	0	3
Chikuti	403.498	1	50-59	12+	0	3
Chikuti	403.498	1	60+	12+	0	3
Chikuti	403.498	1	60+	12+	0	3
Chikuti	403.498	1	60+	12+	0	3
Chikuti	403.498	1	60+	12+	0	3
Chikuti	403.498	1	60+	12+	0	3
Chikuti	403.498	1	60+	12+	0	3
Chikuti	403.498	1	60+	12+	0	3
Chikuti	403.498	1	60+	12+	0	3
Chikuti	403.498	1	60+	12+	0	3
Chikuti	403.498	1	60+	12+	0	3
Chikuti	403.498	1	60+	12+	0	3
Chikuti	403.498	1	60+	12+	0	3
Chikuti	403.498	1	60+	12+	0	3
Chikuti	403.498	1	60+	12+	0	3
Chikuti	403.498	1	60+	12+	0	3
Chikuti	403.498	1	60+	12+	0	3
Chikuti	403.498	1	60+	12+	0	3
Chikuti	403.498	1	60+	12+	0	3
Chikuti	403.498	1	60+	12+	0	3
Chikuti	403.498	1	60+	12+	0	3
Chikuti	403.498	1	60+	12+	0	3
Chikuti	403.498	1	60+	12+	0	3
Chikuti	403.498	1	60+	12+	0	3
Chikuti	403.498	1	60+	12+	0	3
Chikuti	403.498	1	60+	12+	0	3
Chikuti	403.498	1	60+	12+	0	3
Chikuti	403.498	1	60+	12+	0	3
Chikuti	403.498	1	60+	12+	0	3
Chikuti	403.498	1	60+	12+	0	3
Chikuti	403.498	1	60+	12+	0	3
Chikuti	403.498	1	60+	12+	0	3
Chikuti	403.498	1	60+	12+	0	3
Chikuti	403.498	1	60+	12+	0	3
Chikuti	403.498	1	60+	12+	0	3
Chikuti	403.498	1	60+	12+	0	3
Chikuti	403.498	1	60+	12+	0	3
Chikuti	403.498	1	60+	12+	0	3
Chikuti	403.498	1	60+	12+	0	3
Chikuti	403.498	1	60+	12+	0	3
Chikuti	403.498	1	60+	12+	0	3
Chikuti	403.498	1	60+	12+	0	3
Chikuti	403.498	1	60+	12+	0	3
Chikuti	403.498	1	60+	12+	0	3
Chikuti	403.498	1	60+	12+	0	3
Chikuti	403.498	1	60+	12+	0	3
Chikuti	403.498	1	60+	12+	0	3
Chikuti	403.498	1	60+	12+	0	3
Chikuti	403.498	1	60+	12+	0	3
Chikuti	403.498	1	0-9	0-5	1	0
Chikuti	403.498	1	10-19	12+	1	0
Chikuti	403.498	1	40-59	12+	1	0
Chikuti	403.498	1	10-19	12+	1	1
Chikuti	403.498	1	10-19	12+	1	1
Chikuti	403.498	1	10-19	12+	1	1
Chikuti	403.498	1	10-19	12+	1	1
Chikuti	403.498	1	20-29	12+	1	1
Chikuti	403.498	1	20-29	12+	1	1
Chikuti	403.498	1	20-29	12+	1	1
Chikuti	403.498	1	20-29	12+	1	1
Chikuti	403.498	1	20-29	12+	1	1
Chikuti	403.498	1	20-29	12+	1	1
Chikuti	403.498	1	30-39	12+	1	1
Chikuti	403.498	1	30-39	12+	1	1
Chikuti	403.498	1	30-39	12+	1	1
Chikuti	403.498	1	30-39	12+	1	1
Chikuti	403.498	1	30-39	12+	1	1
Chikuti	403.498	1	60+	12+	1	1
Chikuti	403.498	1	10-19	12+	1	3
Chikuti	403.498	1	20-29	12+	1	3
Chikuti	403.498	1	30-39	12+	1	3
Chikuti	403.498	2	0-9	6-11	0	0
Chikuti	403.498	2	0-9	6-11	0	0
Chikuti	403.498	2	0-9	6-11	0	0
Chikuti	403.498	2	0-9	6-11	0	0
Chikuti	403.498	2	0-9	6-11	0	0
Chikuti	403.498	2	0-9	6-11	0	0
Chikuti	403.498	2	0-9	6-11	0	0
Chikuti	403.498	2	0-9	6-11	0	0
Chikuti	403.498	2	0-9	6-11	0	0
Chikuti	403.498	2	0-9	6-11	0	0
Chikuti	403.498	2	0-9	6-11	0	0
Chikuti	403.498	2	0-9	6-11	0	0
Chikuti	403.498	2	0-9	6-11	0	0
Chikuti	403.498	2	0-9	6-11	0	0
Chikuti	403.498	2	0-9	6-11	0	0
Chikuti	403.498	2	0-9	6-11	0	0
Chikuti	403.498	2	0-9	6-11	0	0
Chikuti	403.498	2	0-9	6-11	0	0
Chikuti	403.498	2	0-9	6-11	0	0
Chikuti	403.498	2	0-9	6-11	0	0
Chikuti	403.498	2	0-9	6-11	0	0
Chikuti	403.498	2	0-9	6-11	0	0
Chikuti	403.498	2	10-19	6-11	0	0
Chikuti	403.498	2	10-19	6-11	0	0
Chikuti	403.498	2	10-19	6-11	0	0
Chikuti	403.498	2	0-9	6-11	0	1
Chikuti	403.498	2	0-9	6-11	0	1
Chikuti	403.498	2	0-9	6-11	0	1
Chikuti	403.498	2	10-19	6-11	0	1
Chikuti	403.498	2	10-19	6-11	0	1
Chikuti	403.498	2	20-29	12+	0	1
Chikuti	403.498	2	60+	12+	0	1
Chikuti	403.498	2	0-9	0-5	0	3
Chikuti	403.498	2	0-9	0-5	0	3
Chikuti	403.498	2	0-9	0-5	0	3
Chikuti	403.498	2	0-9	0-5	0	3
Chikuti	403.498	2	0-9	0-5	0	3
Chikuti	403.498	2	0-9	0-5	0	3
Chikuti	403.498	2	0-9	0-5	0	3
Chikuti	403.498	2	0-9	0-5	0	3
Chikuti	403.498	2	0-9	0-5	0	3
Chikuti	403.498	2	0-9	0-5	0	3
Chikuti	403.498	2	0-9	0-5	0	3
Chikuti	403.498	2	0-9	0-5	0	3
Chikuti	403.498	2	0-9	0-5	0	3
Chikuti	403.498	2	0-9	0-5	0	3
Chikuti	403.498	2	0-9	0-5	0	3
Chikuti	403.498	2	0-9	0-5	0	3
Chikuti	403.498	2	0-9	0-5	0	3
Chikuti	403.498	2	0-9	0-5	0	3
Chikuti	403.498	2	0-9	0-5	0	3
Chikuti	403.498	2	0-9	0-5	0	3
Chikuti	403.498	2	0-9	0-5	0	3
Chikuti	403.498	2	0-9	0-5	0	3
Chikuti	403.498	2	0-9	0-5	0	3
Chikuti	403.498	2	0-9	0-5	0	3
Chikuti	403.498	2	0-9	0-5	0	3
Chikuti	403.498	2	0-9	0-5	0	3
Chikuti	403.498	2	0-9	0-5	0	3
Chikuti	403.498	2	0-9	0-5	0	3
Chikuti	403.498	2	0-9	0-5	0	3
Chikuti	403.498	2	0-9	0-5	0	3
Chikuti	403.498	2	0-9	0-5	0	3
Chikuti	403.498	2	0-9	0-5	0	3
Chikuti	403.498	2	0-9	0-5	0	3
Chikuti	403.498	2	0-9	0-5	0	3
Chikuti	403.498	2	0-9	0-5	0	3
Chikuti	403.498	2	0-9	0-5	0	3
Chikuti	403.498	2	0-9	0-5	0	3
Chikuti	403.498	2	0-9	0-5	0	3
Chikuti	403.498	2	0-9	0-5	0	3
Chikuti	403.498	2	0-9	0-5	0	3
Chikuti	403.498	2	0-9	0-5	0	3
Chikuti	403.498	2	0-9	0-5	0	3
Chikuti	403.498	2	0-9	0-5	0	3
Chikuti	403.498	2	0-9	0-5	0	3
Chikuti	403.498	2	0-9	0-5	0	3
Chikuti	403.498	2	0-9	0-5	0	3
Chikuti	403.498	2	0-9	0-5	0	3
Chikuti	403.498	2	0-9	0-5	0	3
Chikuti	403.498	2	0-9	0-5	0	3
Chikuti	403.498	2	0-9	0-5	0	3
Chikuti	403.498	2	0-9	0-5	0	3
Chikuti	403.498	2	0-9	0-5	0	3
Chikuti	403.498	2	0-9	0-5	0	3
Chikuti	403.498	2	0-9	0-5	0	3
Chikuti	403.498	2	0-9	0-5	0	3
Chikuti	403.498	2	0-9	0-5	0	3
Chikuti	403.498	2	0-9	0-5	0	3
Chikuti	403.498	2	0-9	0-5	0	3
Chikuti	403.498	2	0-9	0-5	0	3
Chikuti	403.498	2	0-9	0-5	0	3
Chikuti	403.498	2	0-9	0-5	0	3
Chikuti	403.498	2	0-9	0-5	0	3
Chikuti	403.498	2	0-9	0-5	0	3
Chikuti	403.498	2	0-9	0-5	0	3
Chikuti	403.498	2	0-9	0-5	0	3
Chikuti	403.498	2	0-9	0-5	0	3
Chikuti	403.498	2	0-9	0-5	0	3
Chikuti	403.498	2	0-9	0-5	0	3
Chikuti	403.498	2	0-9	0-5	0	3
Chikuti	403.498	2	0-9	0-5	0	3
Chikuti	403.498	2	0-9	0-5	0	3
Chikuti	403.498	2	0-9	0-5	0	3
Chikuti	403.498	2	0-9	0-5	0	3
Chikuti	403.498	2	0-9	0-5	0	3
Chikuti	403.498	2	0-9	0-5	0	3
Chikuti	403.498	2	0-9	0-5	0	3
Chikuti	403.498	2	0-9	0-5	0	3
Chikuti	403.498	2	0-9	0-5	0	3
Chikuti	403.498	2	0-9	0-5	0	3
Chikuti	403.498	2	0-9	0-5	0	3
Chikuti	403.498	2	0-9	0-5	0	3
Chikuti	403.498	2	0-9	0-5	0	3
Chikuti	403.498	2	0-9	0-5	0	3
Chikuti	403.498	2	0-9	0-5	0	3
Chikuti	403.498	2	0-9	0-5	0	3
Chikuti	403.498	2	0-9	0-5	0	3
Chikuti	403.498	2	0-9	0-5	0	3
Chikuti	403.498	2	0-9	0-5	0	3
Chikuti	403.498	2	0-9	0-5	0	3
Chikuti	403.498	2	0-9	0-5	0	3
Chikuti	403.498	2	0-9	0-5	0	3
Chikuti	403.498	2	0-9	0-5	0	3
Chikuti	403.498	2	0-9	0-5	0	3
Chikuti	403.498	2	0-9	0-5	0	3
Chikuti	403.498	2	0-9	0-5	0	3
Chikuti	403.498	2	0-9	0-5	0	3
Chikuti	403.498	2	0-9	0-5	0	3
Chikuti	403.498	2	0-9	0-5	0	3
Chikuti	403.498	2	0-9	0-5	0	3
Chikuti	403.498	2	0-9	0-5	0	3
Chikuti	403.498	2	0-9	0-5	0	3
Chikuti	403.498	2	0-9	0-5	0	3
Chikuti	403.498	2	0-9	0-5	0	3
Chikuti	403.498	2	0-9	0-5	0	3
Chikuti	403.498	2	0-9	0-5	0	3
Chikuti	403.498	2	0-9	0-5	0	3
Chikuti	403.498	2	0-9	0-5	0	3
Chikuti	403.498	2	0-9	6-11	0	3
Chikuti	403.498	2	0-9	6-11	0	3
Chikuti	403.498	2	0-9	6-11	0	3
Chikuti	403.498	2	0-9	6-11	0	3
Chikuti	403.498	2	0-9	6-11	0	3
Chikuti	403.498	2	0-9	6-11	0	3
Chikuti	403.498	2	0-9	6-11	0	3
Chikuti	403.498	2	0-9	6-11	0	3
Chikuti	403.498	2	0-9	6-11	0	3
Chikuti	403.498	2	0-9	6-11	0	3
Chikuti	403.498	2	0-9	6-11	0	3
Chikuti	403.498	2	0-9	6-11	0	3
Chikuti	403.498	2	0-9	6-11	0	3
Chikuti	403.498	2	0-9	6-11	0	3
Chikuti	403.498	2	0-9	6-11	0	3
Chikuti	403.498	2	0-9	6-11	0	3
Chikuti	403.498	2	0-9	6-11	0	3
Chikuti	403.498	2	0-9	6-11	0	3
Chikuti	403.498	2	0-9	6-11	0	3
Chikuti	403.498	2	0-9	6-11	0	3
Chikuti	403.498	2	0-9	6-11	0	3
Chikuti	403.498	2	0-9	6-11	0	3
Chikuti	403.498	2	0-9	6-11	0	3
Chikuti	403.498	2	0-9	6-11	0	3
Chikuti	403.498	2	0-9	6-11	0	3
Chikuti	403.498	2	0-9	6-11	0	3
Chikuti	403.498	2	0-9	6-11	0	3
Chikuti	403.498	2	0-9	6-11	0	3
Chikuti	403.498	2	0-9	6-11	0	3
Chikuti	403.498	2	0-9	6-11	0	3
Chikuti	403.498	2	0-9	6-11	0	3
Chikuti	403.498	2	0-9	6-11	0	3
Chikuti	403.498	2	0-9	6-11	0	3
Chikuti	403.498	2	10-19	6-11	0	3
Chikuti	403.498	2	10-19	6-11	0	3
Chikuti	403.498	2	10-19	6-11	0	3
Chikuti	403.498	2	10-19	6-11	0	3
Chikuti	403.498	2	10-19	6-11	0	3
Chikuti	403.498	2	10-19	6-11	0	3
Chikuti	403.498	2	10-19	6-11	0	3
Chikuti	403.498	2	10-19	6-11	0	3
Chikuti	403.498	2	10-19	6-11	0	3
Chikuti	403.498	2	10-19	6-11	0	3
Chikuti	403.498	2	10-19	6-11	0	3
Chikuti	403.498	2	10-19	6-11	0	3
Chikuti	403.498	2	10-19	6-11	0	3
Chikuti	403.498	2	10-19	6-11	0	3
Chikuti	403.498	2	10-19	6-11	0	3
Chikuti	403.498	2	10-19	6-11	0	3
Chikuti	403.498	2	10-19	6-11	0	3
Chikuti	403.498	2	10-19	6-11	0	3
Chikuti	403.498	2	10-19	6-11	0	3
Chikuti	403.498	2	10-19	6-11	0	3
Chikuti	403.498	2	10-19	6-11	0	3
Chikuti	403.498	2	10-19	6-11	0	3
Chikuti	403.498	2	10-19	6-11	0	3
Chikuti	403.498	2	10-19	6-11	0	3
Chikuti	403.498	2	10-19	6-11	0	3
Chikuti	403.498	2	10-19	6-11	0	3
Chikuti	403.498	2	10-19	6-11	0	3
Chikuti	403.498	2	10-19	6-11	0	3
Chikuti	403.498	2	10-19	6-11	0	3
Chikuti	403.498	2	10-19	6-11	0	3
Chikuti	403.498	2	10-19	6-11	0	3
Chikuti	403.498	2	10-19	12+	0	3
Chikuti	403.498	2	10-19	12+	0	3
Chikuti	403.498	2	10-19	12+	0	3
Chikuti	403.498	2	10-19	12+	0	3
Chikuti	403.498	2	10-19	12+	0	3
Chikuti	403.498	2	10-19	12+	0	3
Chikuti	403.498	2	10-19	12+	0	3
Chikuti	403.498	2	10-19	12+	0	3
Chikuti	403.498	2	10-19	12+	0	3
Chikuti	403.498	2	10-19	12+	0	3
Chikuti	403.498	2	10-19	12+	0	3
Chikuti	403.498	2	10-19	12+	0	3
Chikuti	403.498	2	10-19	12+	0	3
Chikuti	403.498	2	10-19	12+	0	3
Chikuti	403.498	2	10-19	12+	0	3
Chikuti	403.498	2	10-19	12+	0	3
Chikuti	403.498	2	10-19	12+	0	3
Chikuti	403.498	2	10-19	12+	0	3
Chikuti	403.498	2	10-19	12+	0	3
Chikuti	403.498	2	10-19	12+	0	3
Chikuti	403.498	2	10-19	12+	0	3
Chikuti	403.498	2	10-19	12+	0	3
Chikuti	403.498	2	10-19	12+	0	3
Chikuti	403.498	2	10-19	12+	0	3
Chikuti	403.498	2	10-19	12+	0	3
Chikuti	403.498	2	10-19	12+	0	3
Chikuti	403.498	2	10-19	12+	0	3
Chikuti	403.498	2	10-19	12+	0	3
Chikuti	403.498	2	10-19	12+	0	3
Chikuti	403.498	2	10-19	12+	0	3
Chikuti	403.498	2	10-19	12+	0	3
Chikuti	403.498	2	10-19	12+	0	3
Chikuti	403.498	2	10-19	12+	0	3
Chikuti	403.498	2	10-19	12+	0	3
Chikuti	403.498	2	10-19	12+	0	3
Chikuti	403.498	2	10-19	12+	0	3
Chikuti	403.498	2	10-19	12+	0	3
Chikuti	403.498	2	10-19	12+	0	3
Chikuti	403.498	2	10-19	12+	0	3
Chikuti	403.498	2	10-19	12+	0	3
Chikuti	403.498	2	10-19	12+	0	3
Chikuti	403.498	2	10-19	12+	0	3
Chikuti	403.498	2	10-19	12+	0	3
Chikuti	403.498	2	10-19	12+	0	3
Chikuti	403.498	2	10-19	12+	0	3
Chikuti	403.498	2	10-19	12+	0	3
Chikuti	403.498	2	10-19	12+	0	3
Chikuti	403.498	2	10-19	12+	0	3
Chikuti	403.498	2	10-19	12+	0	3
Chikuti	403.498	2	10-19	12+	0	3
Chikuti	403.498	2	10-19	12+	0	3
Chikuti	403.498	2	10-19	12+	0	3
Chikuti	403.498	2	10-19	12+	0	3
Chikuti	403.498	2	10-19	12+	0	3
Chikuti	403.498	2	10-19	12+	0	3
Chikuti	403.498	2	10-19	12+	0	3
Chikuti	403.498	2	10-19	12+	0	3
Chikuti	403.498	2	10-19	12+	0	3
Chikuti	403.498	2	10-19	12+	0	3
Chikuti	403.498	2	10-19	12+	0	3
Chikuti	403.498	2	10-19	12+	0	3
Chikuti	403.498	2	10-19	12+	0	3
Chikuti	403.498	2	10-19	12+	0	3
Chikuti	403.498	2	10-19	12+	0	3
Chikuti	403.498	2	10-19	12+	0	3
Chikuti	403.498	2	10-19	12+	0	3
Chikuti	403.498	2	10-19	12+	0	3
Chikuti	403.498	2	10-19	12+	0	3
Chikuti	403.498	2	10-19	12+	0	3
Chikuti	403.498	2	10-19	12+	0	3
Chikuti	403.498	2	10-19	12+	0	3
Chikuti	403.498	2	10-19	12+	0	3
Chikuti	403.498	2	10-19	12+	0	3
Chikuti	403.498	2	10-19	12+	0	3
Chikuti	403.498	2	10-19	12+	0	3
Chikuti	403.498	2	10-19	12+	0	3
Chikuti	403.498	2	10-19	12+	0	3
Chikuti	403.498	2	10-19	12+	0	3
Chikuti	403.498	2	10-19	12+	0	3
Chikuti	403.498	2	10-19	12+	0	3
Chikuti	403.498	2	20-29	12+	0	3
Chikuti	403.498	2	20-29	12+	0	3
Chikuti	403.498	2	20-29	12+	0	3
Chikuti	403.498	2	20-29	12+	0	3
Chikuti	403.498	2	20-29	12+	0	3
Chikuti	403.498	2	20-29	12+	0	3
Chikuti	403.498	2	20-29	12+	0	3
Chikuti	403.498	2	20-29	12+	0	3
Chikuti	403.498	2	20-29	12+	0	3
Chikuti	403.498	2	20-29	12+	0	3
Chikuti	403.498	2	20-29	12+	0	3
Chikuti	403.498	2	20-29	12+	0	3
Chikuti	403.498	2	20-29	12+	0	3
Chikuti	403.498	2	20-29	12+	0	3
Chikuti	403.498	2	20-29	12+	0	3
Chikuti	403.498	2	20-29	12+	0	3
Chikuti	403.498	2	20-29	12+	0	3
Chikuti	403.498	2	20-29	12+	0	3
Chikuti	403.498	2	20-29	12+	0	3
Chikuti	403.498	2	20-29	12+	0	3
Chikuti	403.498	2	20-29	12+	0	3
Chikuti	403.498	2	20-29	12+	0	3
Chikuti	403.498	2	20-29	12+	0	3
Chikuti	403.498	2	20-29	12+	0	3
Chikuti	403.498	2	20-29	12+	0	3
Chikuti	403.498	2	20-29	12+	0	3
Chikuti	403.498	2	20-29	12+	0	3
Chikuti	403.498	2	20-29	12+	0	3
Chikuti	403.498	2	20-29	12+	0	3
Chikuti	403.498	2	20-29	12+	0	3
Chikuti	403.498	2	20-29	12+	0	3
Chikuti	403.498	2	20-29	12+	0	3
Chikuti	403.498	2	20-29	12+	0	3
Chikuti	403.498	2	20-29	12+	0	3
Chikuti	403.498	2	20-29	12+	0	3
Chikuti	403.498	2	20-29	12+	0	3
Chikuti	403.498	2	20-29	12+	0	3
Chikuti	403.498	2	20-29	12+	0	3
Chikuti	403.498	2	20-29	12+	0	3
Chikuti	403.498	2	20-29	12+	0	3
Chikuti	403.498	2	20-29	12+	0	3
Chikuti	403.498	2	20-29	12+	0	3
Chikuti	403.498	2	20-29	12+	0	3
Chikuti	403.498	2	20-29	12+	0	3
Chikuti	403.498	2	20-29	12+	0	3
Chikuti	403.498	2	20-29	12+	0	3
Chikuti	403.498	2	20-29	12+	0	3
Chikuti	403.498	2	20-29	12+	0	3
Chikuti	403.498	2	20-29	12+	0	3
Chikuti	403.498	2	20-29	12+	0	3
Chikuti	403.498	2	20-29	12+	0	3
Chikuti	403.498	2	20-29	12+	0	3
Chikuti	403.498	2	20-29	12+	0	3
Chikuti	403.498	2	20-29	12+	0	3
Chikuti	403.498	2	20-29	12+	0	3
Chikuti	403.498	2	20-29	12+	0	3
Chikuti	403.498	2	20-29	12+	0	3
Chikuti	403.498	2	20-29	12+	0	3
Chikuti	403.498	2	20-29	12+	0	3
Chikuti	403.498	2	20-29	12+	0	3
Chikuti	403.498	2	20-29	12+	0	3
Chikuti	403.498	2	20-29	12+	0	3
Chikuti	403.498	2	20-29	12+	0	3
Chikuti	403.498	2	20-29	12+	0	3
Chikuti	403.498	2	20-29	12+	0	3
Chikuti	403.498	2	20-29	12+	0	3
Chikuti	403.498	2	20-29	12+	0	3
Chikuti	403.498	2	20-29	12+	0	3
Chikuti	403.498	2	20-29	12+	0	3
Chikuti	403.498	2	20-29	12+	0	3
Chikuti	403.498	2	20-29	12+	0	3
Chikuti	403.498	2	20-29	12+	0	3
Chikuti	403.498	2	20-29	12+	0	3
Chikuti	403.498	2	20-29	12+	0	3
Chikuti	403.498	2	20-29	12+	0	3
Chikuti	403.498	2	20-29	12+	0	3
Chikuti	403.498	2	20-29	12+	0	3
Chikuti	403.498	2	20-29	12+	0	3
Chikuti	403.498	2	20-29	12+	0	3
Chikuti	403.498	2	20-29	12+	0	3
Chikuti	403.498	2	20-29	12+	0	3
Chikuti	403.498	2	20-29	12+	0	3
Chikuti	403.498	2	20-29	12+	0	3
Chikuti	403.498	2	20-29	12+	0	3
Chikuti	403.498	2	20-29	12+	0	3
Chikuti	403.498	2	20-29	12+	0	3
Chikuti	403.498	2	20-29	12+	0	3
Chikuti	403.498	2	20-29	12+	0	3
Chikuti	403.498	2	30-39	12+	0	3
Chikuti	403.498	2	30-39	12+	0	3
Chikuti	403.498	2	30-39	12+	0	3
Chikuti	403.498	2	30-39	12+	0	3
Chikuti	403.498	2	30-39	12+	0	3
Chikuti	403.498	2	30-39	12+	0	3
Chikuti	403.498	2	30-39	12+	0	3
Chikuti	403.498	2	30-39	12+	0	3
Chikuti	403.498	2	30-39	12+	0	3
Chikuti	403.498	2	30-39	12+	0	3
Chikuti	403.498	2	30-39	12+	0	3
Chikuti	403.498	2	30-39	12+	0	3
Chikuti	403.498	2	30-39	12+	0	3
Chikuti	403.498	2	30-39	12+	0	3
Chikuti	403.498	2	30-39	12+	0	3
Chikuti	403.498	2	30-39	12+	0	3
Chikuti	403.498	2	30-39	12+	0	3
Chikuti	403.498	2	30-39	12+	0	3
Chikuti	403.498	2	30-39	12+	0	3
Chikuti	403.498	2	30-39	12+	0	3
Chikuti	403.498	2	30-39	12+	0	3
Chikuti	403.498	2	30-39	12+	0	3
Chikuti	403.498	2	30-39	12+	0	3
Chikuti	403.498	2	30-39	12+	0	3
Chikuti	403.498	2	30-39	12+	0	3
Chikuti	403.498	2	30-39	12+	0	3
Chikuti	403.498	2	30-39	12+	0	3
Chikuti	403.498	2	30-39	12+	0	3
Chikuti	403.498	2	30-39	12+	0	3
Chikuti	403.498	2	30-39	12+	0	3
Chikuti	403.498	2	30-39	12+	0	3
Chikuti	403.498	2	30-39	12+	0	3
Chikuti	403.498	2	30-39	12+	0	3
Chikuti	403.498	2	30-39	12+	0	3
Chikuti	403.498	2	30-39	12+	0	3
Chikuti	403.498	2	30-39	12+	0	3
Chikuti	403.498	2	30-39	12+	0	3
Chikuti	403.498	2	30-39	12+	0	3
Chikuti	403.498	2	30-39	12+	0	3
Chikuti	403.498	2	30-39	12+	0	3
Chikuti	403.498	2	30-39	12+	0	3
Chikuti	403.498	2	30-39	12+	0	3
Chikuti	403.498	2	30-39	12+	0	3
Chikuti	403.498	2	30-39	12+	0	3
Chikuti	403.498	2	30-39	12+	0	3
Chikuti	403.498	2	30-39	12+	0	3
Chikuti	403.498	2	30-39	12+	0	3
Chikuti	403.498	2	30-39	12+	0	3
Chikuti	403.498	2	30-39	12+	0	3
Chikuti	403.498	2	30-39	12+	0	3
Chikuti	403.498	2	30-39	12+	0	3
Chikuti	403.498	2	30-39	12+	0	3
Chikuti	403.498	2	30-39	12+	0	3
Chikuti	403.498	2	30-39	12+	0	3
Chikuti	403.498	2	30-39	12+	0	3
Chikuti	403.498	2	30-39	12+	0	3
Chikuti	403.498	2	30-39	12+	0	3
Chikuti	403.498	2	30-39	12+	0	3
Chikuti	403.498	2	30-39	12+	0	3
Chikuti	403.498	2	30-39	12+	0	3
Chikuti	403.498	2	30-39	12+	0	3
Chikuti	403.498	2	30-39	12+	0	3
Chikuti	403.498	2	40-59	12+	0	3
Chikuti	403.498	2	40-59	12+	0	3
Chikuti	403.498	2	40-59	12+	0	3
Chikuti	403.498	2	40-59	12+	0	3
Chikuti	403.498	2	40-59	12+	0	3
Chikuti	403.498	2	40-59	12+	0	3
Chikuti	403.498	2	40-59	12+	0	3
Chikuti	403.498	2	40-59	12+	0	3
Chikuti	403.498	2	40-59	12+	0	3
Chikuti	403.498	2	40-59	12+	0	3
Chikuti	403.498	2	40-59	12+	0	3
Chikuti	403.498	2	40-59	12+	0	3
Chikuti	403.498	2	40-59	12+	0	3
Chikuti	403.498	2	40-59	12+	0	3
Chikuti	403.498	2	40-59	12+	0	3
Chikuti	403.498	2	40-59	12+	0	3
Chikuti	403.498	2	40-59	12+	0	3
Chikuti	403.498	2	40-59	12+	0	3
Chikuti	403.498	2	40-59	12+	0	3
Chikuti	403.498	2	40-59	12+	0	3
Chikuti	403.498	2	40-59	12+	0	3
Chikuti	403.498	2	40-59	12+	0	3
Chikuti	403.498	2	40-59	12+	0	3
Chikuti	403.498	2	40-59	12+	0	3
Chikuti	403.498	2	40-59	12+	0	3
Chikuti	403.498	2	40-59	12+	0	3
Chikuti	403.498	2	40-59	12+	0	3
Chikuti	403.498	2	40-59	12+	0	3
Chikuti	403.498	2	40-59	12+	0	3
Chikuti	403.498	2	40-59	12+	0	3
Chikuti	403.498	2	40-59	12+	0	3
Chikuti	403.498	2	40-59	12+	0	3
Chikuti	403.498	2	40-59	12+	0	3
Chikuti	403.498	2	40-59	12+	0	3
Chikuti	403.498	2	40-59	12+	0	3
Chikuti	403.498	2	40-59	12+	0	3
Chikuti	403.498	2	40-59	12+	0	3
Chikuti	403.498	2	40-59	12+	0	3
Chikuti	403.498	2	40-59	12+	0	3
Chikuti	403.498	2	40-59	12+	0	3
Chikuti	403.498	2	40-59	12+	0	3
Chikuti	403.498	2	40-59	12+	0	3
Chikuti	403.498	2	40-59	12+	0	3
Chikuti	403.498	2	40-59	12+	0	3
Chikuti	403.498	2	40-59	12+	0	3
Chikuti	403.498	2	40-59	12+	0	3
Chikuti	403.498	2	40-59	12+	0	3
Chikuti	403.498	2	40-59	12+	0	3
Chikuti	403.498	2	40-59	12+	0	3
Chikuti	403.498	2	40-59	12+	0	3
Chikuti	403.498	2	40-59	12+	0	3
Chikuti	403.498	2	40-59	12+	0	3
Chikuti	403.498	2	40-59	12+	0	3
Chikuti	403.498	2	40-59	12+	0	3
Chikuti	403.498	2	40-59	12+	0	3
Chikuti	403.498	2	40-59	12+	0	3
Chikuti	403.498	2	40-59	12+	0	3
Chikuti	403.498	2	50-59	12+	0	3
Chikuti	403.498	2	50-59	12+	0	3
Chikuti	403.498	2	50-59	12+	0	3
Chikuti	403.498	2	50-59	12+	0	3
Chikuti	403.498	2	50-59	12+	0	3
Chikuti	403.498	2	50-59	12+	0	3
Chikuti	403.498	2	50-59	12+	0	3
Chikuti	403.498	2	50-59	12+	0	3
Chikuti	403.498	2	50-59	12+	0	3
Chikuti	403.498	2	50-59	12+	0	3
Chikuti	403.498	2	50-59	12+	0	3
Chikuti	403.498	2	50-59	12+	0	3
Chikuti	403.498	2	50-59	12+	0	3
Chikuti	403.498	2	50-59	12+	0	3
Chikuti	403.498	2	50-59	12+	0	3
Chikuti	403.498	2	50-59	12+	0	3
Chikuti	403.498	2	50-59	12+	0	3
Chikuti	403.498	2	50-59	12+	0	3
Chikuti	403.498	2	50-59	12+	0	3
Chikuti	403.498	2	50-59	12+	0	3
Chikuti	403.498	2	50-59	12+	0	3
Chikuti	403.498	2	50-59	12+	0	3
Chikuti	403.498	2	50-59	12+	0	3
Chikuti	403.498	2	50-59	12+	0	3
Chikuti	403.498	2	50-59	12+	0	3
Chikuti	403.498	2	50-59	12+	0	3
Chikuti	403.498	2	50-59	12+	0	3
Chikuti	403.498	2	50-59	12+	0	3
Chikuti	403.498	2	50-59	12+	0	3
Chikuti	403.498	2	50-59	12+	0	3
Chikuti	403.498	2	50-59	12+	0	3
Chikuti	403.498	2	50-59	12+	0	3
Chikuti	403.498	2	50-59	12+	0	3
Chikuti	403.498	2	50-59	12+	0	3
Chikuti	403.498	2	50-59	12+	0	3
Chikuti	403.498	2	50-59	12+	0	3
Chikuti	403.498	2	50-59	12+	0	3
Chikuti	403.498	2	50-59	12+	0	3
Chikuti	403.498	2	50-59	12+	0	3
Chikuti	403.498	2	50-59	12+	0	3
Chikuti	403.498	2	50-59	12+	0	3
Chikuti	403.498	2	50-59	12+	0	3
Chikuti	403.498	2	50-59	12+	0	3
Chikuti	403.498	2	50-59	12+	0	3
Chikuti	403.498	2	60+	12+	0	3
Chikuti	403.498	2	60+	12+	0	3
Chikuti	403.498	2	60+	12+	0	3
Chikuti	403.498	2	60+	12+	0	3
Chikuti	403.498	2	60+	12+	0	3
Chikuti	403.498	2	60+	12+	0	3
Chikuti	403.498	2	60+	12+	0	3
Chikuti	403.498	2	60+	12+	0	3
Chikuti	403.498	2	60+	12+	0	3
Chikuti	403.498	2	60+	12+	0	3
Chikuti	403.498	2	60+	12+	0	3
Chikuti	403.498	2	60+	12+	0	3
Chikuti	403.498	2	60+	12+	0	3
Chikuti	403.498	2	60+	12+	0	3
Chikuti	403.498	2	60+	12+	0	3
Chikuti	403.498	2	60+	12+	0	3
Chikuti	403.498	2	60+	12+	0	3
Chikuti	403.498	2	60+	12+	0	3
Chikuti	403.498	2	60+	12+	0	3
Chikuti	403.498	2	60+	12+	0	3
Chikuti	403.498	2	60+	12+	0	3
Chikuti	403.498	2	60+	12+	0	3
Chikuti	403.498	2	60+	12+	0	3
Chikuti	403.498	2	60+	12+	0	3
Chikuti	403.498	2	60+	12+	0	3
Chikuti	403.498	2	60+	12+	0	3
Chikuti	403.498	2	60+	12+	0	3
Chikuti	403.498	2	60+	12+	0	3
Chikuti	403.498	2	60+	12+	0	3
Chikuti	403.498	2	60+	12+	0	3
Chikuti	403.498	2	60+	12+	0	3
Chikuti	403.498	2	60+	12+	0	3
Chikuti	403.498	2	60+	12+	0	3
Chikuti	403.498	2	60+	12+	0	3
Chikuti	403.498	2	60+	12+	0	3
Chikuti	403.498	2	60+	12+	0	3
Chikuti	403.498	2	60+	12+	0	3
Chikuti	403.498	2	20-29	12+	1	0
Chikuti	403.498	2	20-29	12+	1	1
Chikuti	403.498	2	20-29	12+	1	1
Chikuti	403.498	2	20-29	12+	1	1
Chikuti	403.498	2	30-39	12+	1	1
Chikuti	403.498	2	30-39	12+	1	1
Chikuti	403.498	2	30-39	12+	1	1
Chikuti	403.498	2	40-59	12+	1	1
Chikuti	403.498	2	10-19	6-11	1	3
Chikuti	403.498	2	30-39	12+	1	3
Chikuti	403.498	2	40-59	12+	1	3
Chirombola	367.433	1	0-9	0-5	0	0
Chirombola	367.433	1	0-9	0-5	0	0
Chirombola	367.433	1	0-9	6-11	0	0
Chirombola	367.433	1	0-9	6-11	0	0
Chirombola	367.433	1	0-9	6-11	0	0
Chirombola	367.433	1	0-9	6-11	0	0
Chirombola	367.433	1	0-9	6-11	0	0
Chirombola	367.433	1	0-9	6-11	0	0
Chirombola	367.433	1	0-9	6-11	0	0
Chirombola	367.433	1	0-9	6-11	0	0
Chirombola	367.433	1	0-9	6-11	0	0
Chirombola	367.433	1	0-9	6-11	0	0
Chirombola	367.433	1	0-9	6-11	0	0
Chirombola	367.433	1	0-9	6-11	0	0
Chirombola	367.433	1	0-9	6-11	0	0
Chirombola	367.433	1	0-9	6-11	0	0
Chirombola	367.433	1	0-9	6-11	0	0
Chirombola	367.433	1	0-9	6-11	0	0
Chirombola	367.433	1	0-9	6-11	0	0
Chirombola	367.433	1	0-9	6-11	0	0
Chirombola	367.433	1	0-9	6-11	0	0
Chirombola	367.433	1	0-9	6-11	0	0
Chirombola	367.433	1	0-9	6-11	0	0
Chirombola	367.433	1	0-9	6-11	0	0
Chirombola	367.433	1	0-9	6-11	0	0
Chirombola	367.433	1	0-9	6-11	0	0
Chirombola	367.433	1	0-9	6-11	0	0
Chirombola	367.433	1	0-9	6-11	0	0
Chirombola	367.433	1	0-9	6-11	0	0
Chirombola	367.433	1	0-9	6-11	0	0
Chirombola	367.433	1	0-9	6-11	0	0
Chirombola	367.433	1	0-9	6-11	0	0
Chirombola	367.433	1	0-9	6-11	0	0
Chirombola	367.433	1	0-9	6-11	0	0
Chirombola	367.433	1	0-9	6-11	0	0
Chirombola	367.433	1	0-9	6-11	0	0
Chirombola	367.433	1	0-9	6-11	0	0
Chirombola	367.433	1	0-9	6-11	0	0
Chirombola	367.433	1	0-9	6-11	0	0
Chirombola	367.433	1	0-9	6-11	0	0
Chirombola	367.433	1	0-9	6-11	0	0
Chirombola	367.433	1	0-9	6-11	0	0
Chirombola	367.433	1	0-9	6-11	0	0
Chirombola	367.433	1	0-9	6-11	0	0
Chirombola	367.433	1	0-9	6-11	0	0
Chirombola	367.433	1	0-9	6-11	0	0
Chirombola	367.433	1	0-9	6-11	0	0
Chirombola	367.433	1	0-9	6-11	0	0
Chirombola	367.433	1	0-9	6-11	0	0
Chirombola	367.433	1	0-9	6-11	0	0
Chirombola	367.433	1	0-9	6-11	0	0
Chirombola	367.433	1	0-9	6-11	0	0
Chirombola	367.433	1	0-9	6-11	0	0
Chirombola	367.433	1	0-9	6-11	0	0
Chirombola	367.433	1	0-9	6-11	0	0
Chirombola	367.433	1	0-9	6-11	0	0
Chirombola	367.433	1	0-9	6-11	0	0
Chirombola	367.433	1	0-9	6-11	0	0
Chirombola	367.433	1	0-9	6-11	0	0
Chirombola	367.433	1	0-9	6-11	0	0
Chirombola	367.433	1	0-9	6-11	0	0
Chirombola	367.433	1	0-9	6-11	0	0
Chirombola	367.433	1	0-9	6-11	0	0
Chirombola	367.433	1	0-9	6-11	0	0
Chirombola	367.433	1	0-9	6-11	0	0
Chirombola	367.433	1	0-9	6-11	0	0
Chirombola	367.433	1	0-9	6-11	0	0
Chirombola	367.433	1	0-9	6-11	0	0
Chirombola	367.433	1	0-9	6-11	0	0
Chirombola	367.433	1	0-9	6-11	0	0
Chirombola	367.433	1	0-9	6-11	0	0
Chirombola	367.433	1	0-9	6-11	0	0
Chirombola	367.433	1	0-9	6-11	0	0
Chirombola	367.433	1	0-9	6-11	0	0
Chirombola	367.433	1	0-9	6-11	0	0
Chirombola	367.433	1	0-9	6-11	0	0
Chirombola	367.433	1	0-9	6-11	0	0
Chirombola	367.433	1	0-9	6-11	0	0
Chirombola	367.433	1	0-9	6-11	0	0
Chirombola	367.433	1	0-9	6-11	0	0
Chirombola	367.433	1	10-19	6-11	0	0
Chirombola	367.433	1	10-19	6-11	0	0
Chirombola	367.433	1	10-19	6-11	0	0
Chirombola	367.433	1	10-19	6-11	0	0
Chirombola	367.433	1	10-19	6-11	0	0
Chirombola	367.433	1	10-19	6-11	0	0
Chirombola	367.433	1	10-19	6-11	0	0
Chirombola	367.433	1	10-19	6-11	0	0
Chirombola	367.433	1	10-19	6-11	0	0
Chirombola	367.433	1	10-19	6-11	0	0
Chirombola	367.433	1	10-19	6-11	0	0
Chirombola	367.433	1	10-19	6-11	0	0
Chirombola	367.433	1	10-19	6-11	0	0
Chirombola	367.433	1	10-19	6-11	0	0
Chirombola	367.433	1	10-19	6-11	0	0
Chirombola	367.433	1	10-19	12+	0	0
Chirombola	367.433	1	10-19	12+	0	0
Chirombola	367.433	1	10-19	12+	0	0
Chirombola	367.433	1	0-9	0-5	0	3
Chirombola	367.433	1	0-9	0-5	0	3
Chirombola	367.433	1	0-9	0-5	0	3
Chirombola	367.433	1	0-9	0-5	0	3
Chirombola	367.433	1	0-9	0-5	0	3
Chirombola	367.433	1	0-9	0-5	0	3
Chirombola	367.433	1	0-9	0-5	0	3
Chirombola	367.433	1	0-9	0-5	0	3
Chirombola	367.433	1	0-9	0-5	0	3
Chirombola	367.433	1	0-9	0-5	0	3
Chirombola	367.433	1	0-9	0-5	0	3
Chirombola	367.433	1	0-9	0-5	0	3
Chirombola	367.433	1	0-9	0-5	0	3
Chirombola	367.433	1	0-9	0-5	0	3
Chirombola	367.433	1	0-9	0-5	0	3
Chirombola	367.433	1	0-9	0-5	0	3
Chirombola	367.433	1	0-9	0-5	0	3
Chirombola	367.433	1	0-9	0-5	0	3
Chirombola	367.433	1	0-9	0-5	0	3
Chirombola	367.433	1	0-9	0-5	0	3
Chirombola	367.433	1	0-9	0-5	0	3
Chirombola	367.433	1	0-9	0-5	0	3
Chirombola	367.433	1	0-9	0-5	0	3
Chirombola	367.433	1	0-9	0-5	0	3
Chirombola	367.433	1	0-9	0-5	0	3
Chirombola	367.433	1	0-9	0-5	0	3
Chirombola	367.433	1	0-9	0-5	0	3
Chirombola	367.433	1	0-9	0-5	0	3
Chirombola	367.433	1	0-9	0-5	0	3
Chirombola	367.433	1	0-9	0-5	0	3
Chirombola	367.433	1	0-9	0-5	0	3
Chirombola	367.433	1	0-9	0-5	0	3
Chirombola	367.433	1	0-9	0-5	0	3
Chirombola	367.433	1	0-9	0-5	0	3
Chirombola	367.433	1	0-9	0-5	0	3
Chirombola	367.433	1	0-9	0-5	0	3
Chirombola	367.433	1	0-9	0-5	0	3
Chirombola	367.433	1	0-9	0-5	0	3
Chirombola	367.433	1	0-9	0-5	0	3
Chirombola	367.433	1	0-9	0-5	0	3
Chirombola	367.433	1	0-9	0-5	0	3
Chirombola	367.433	1	0-9	0-5	0	3
Chirombola	367.433	1	0-9	0-5	0	3
Chirombola	367.433	1	0-9	0-5	0	3
Chirombola	367.433	1	0-9	0-5	0	3
Chirombola	367.433	1	0-9	0-5	0	3
Chirombola	367.433	1	0-9	0-5	0	3
Chirombola	367.433	1	0-9	0-5	0	3
Chirombola	367.433	1	0-9	0-5	0	3
Chirombola	367.433	1	0-9	0-5	0	3
Chirombola	367.433	1	0-9	0-5	0	3
Chirombola	367.433	1	0-9	0-5	0	3
Chirombola	367.433	1	0-9	0-5	0	3
Chirombola	367.433	1	0-9	0-5	0	3
Chirombola	367.433	1	0-9	0-5	0	3
Chirombola	367.433	1	0-9	0-5	0	3
Chirombola	367.433	1	0-9	0-5	0	3
Chirombola	367.433	1	0-9	0-5	0	3
Chirombola	367.433	1	0-9	0-5	0	3
Chirombola	367.433	1	0-9	0-5	0	3
Chirombola	367.433	1	0-9	0-5	0	3
Chirombola	367.433	1	0-9	0-5	0	3
Chirombola	367.433	1	0-9	0-5	0	3
Chirombola	367.433	1	0-9	0-5	0	3
Chirombola	367.433	1	0-9	0-5	0	3
Chirombola	367.433	1	0-9	0-5	0	3
Chirombola	367.433	1	0-9	0-5	0	3
Chirombola	367.433	1	0-9	0-5	0	3
Chirombola	367.433	1	0-9	0-5	0	3
Chirombola	367.433	1	0-9	0-5	0	3
Chirombola	367.433	1	0-9	0-5	0	3
Chirombola	367.433	1	0-9	0-5	0	3
Chirombola	367.433	1	0-9	0-5	0	3
Chirombola	367.433	1	0-9	0-5	0	3
Chirombola	367.433	1	0-9	0-5	0	3
Chirombola	367.433	1	0-9	0-5	0	3
Chirombola	367.433	1	0-9	0-5	0	3
Chirombola	367.433	1	0-9	0-5	0	3
Chirombola	367.433	1	0-9	0-5	0	3
Chirombola	367.433	1	0-9	0-5	0	3
Chirombola	367.433	1	0-9	0-5	0	3
Chirombola	367.433	1	0-9	0-5	0	3
Chirombola	367.433	1	0-9	0-5	0	3
Chirombola	367.433	1	0-9	0-5	0	3
Chirombola	367.433	1	0-9	0-5	0	3
Chirombola	367.433	1	0-9	0-5	0	3
Chirombola	367.433	1	0-9	0-5	0	3
Chirombola	367.433	1	0-9	0-5	0	3
Chirombola	367.433	1	0-9	0-5	0	3
Chirombola	367.433	1	0-9	0-5	0	3
Chirombola	367.433	1	0-9	0-5	0	3
Chirombola	367.433	1	0-9	0-5	0	3
Chirombola	367.433	1	0-9	0-5	0	3
Chirombola	367.433	1	0-9	0-5	0	3
Chirombola	367.433	1	0-9	0-5	0	3
Chirombola	367.433	1	0-9	0-5	0	3
Chirombola	367.433	1	0-9	0-5	0	3
Chirombola	367.433	1	0-9	0-5	0	3
Chirombola	367.433	1	0-9	0-5	0	3
Chirombola	367.433	1	0-9	0-5	0	3
Chirombola	367.433	1	0-9	0-5	0	3
Chirombola	367.433	1	0-9	0-5	0	3
Chirombola	367.433	1	0-9	0-5	0	3
Chirombola	367.433	1	0-9	0-5	0	3
Chirombola	367.433	1	0-9	0-5	0	3
Chirombola	367.433	1	0-9	0-5	0	3
Chirombola	367.433	1	0-9	0-5	0	3
Chirombola	367.433	1	0-9	0-5	0	3
Chirombola	367.433	1	0-9	0-5	0	3
Chirombola	367.433	1	0-9	0-5	0	3
Chirombola	367.433	1	0-9	0-5	0	3
Chirombola	367.433	1	0-9	0-5	0	3
Chirombola	367.433	1	0-9	0-5	0	3
Chirombola	367.433	1	0-9	0-5	0	3
Chirombola	367.433	1	0-9	0-5	0	3
Chirombola	367.433	1	0-9	0-5	0	3
Chirombola	367.433	1	0-9	0-5	0	3
Chirombola	367.433	1	0-9	0-5	0	3
Chirombola	367.433	1	0-9	0-5	0	3
Chirombola	367.433	1	0-9	0-5	0	3
Chirombola	367.433	1	0-9	0-5	0	3
Chirombola	367.433	1	0-9	0-5	0	3
Chirombola	367.433	1	0-9	0-5	0	3
Chirombola	367.433	1	0-9	0-5	0	3
Chirombola	367.433	1	0-9	0-5	0	3
Chirombola	367.433	1	0-9	0-5	0	3
Chirombola	367.433	1	0-9	0-5	0	3
Chirombola	367.433	1	0-9	0-5	0	3
Chirombola	367.433	1	0-9	0-5	0	3
Chirombola	367.433	1	0-9	0-5	0	3
Chirombola	367.433	1	0-9	0-5	0	3
Chirombola	367.433	1	0-9	0-5	0	3
Chirombola	367.433	1	0-9	0-5	0	3
Chirombola	367.433	1	0-9	0-5	0	3
Chirombola	367.433	1	0-9	0-5	0	3
Chirombola	367.433	1	0-9	0-5	0	3
Chirombola	367.433	1	0-9	0-5	0	3
Chirombola	367.433	1	0-9	0-5	0	3
Chirombola	367.433	1	0-9	0-5	0	3
Chirombola	367.433	1	0-9	0-5	0	3
Chirombola	367.433	1	0-9	0-5	0	3
Chirombola	367.433	1	0-9	0-5	0	3
Chirombola	367.433	1	0-9	0-5	0	3
Chirombola	367.433	1	0-9	0-5	0	3
Chirombola	367.433	1	0-9	0-5	0	3
Chirombola	367.433	1	0-9	0-5	0	3
Chirombola	367.433	1	0-9	0-5	0	3
Chirombola	367.433	1	0-9	0-5	0	3
Chirombola	367.433	1	0-9	0-5	0	3
Chirombola	367.433	1	0-9	0-5	0	3
Chirombola	367.433	1	0-9	0-5	0	3
Chirombola	367.433	1	0-9	0-5	0	3
Chirombola	367.433	1	0-9	0-5	0	3
Chirombola	367.433	1	0-9	0-5	0	3
Chirombola	367.433	1	0-9	0-5	0	3
Chirombola	367.433	1	0-9	0-5	0	3
Chirombola	367.433	1	0-9	0-5	0	3
Chirombola	367.433	1	0-9	0-5	0	3
Chirombola	367.433	1	0-9	0-5	0	3
Chirombola	367.433	1	0-9	0-5	0	3
Chirombola	367.433	1	0-9	0-5	0	3
Chirombola	367.433	1	0-9	0-5	0	3
Chirombola	367.433	1	0-9	0-5	0	3
Chirombola	367.433	1	0-9	0-5	0	3
Chirombola	367.433	1	0-9	0-5	0	3
Chirombola	367.433	1	0-9	0-5	0	3
Chirombola	367.433	1	0-9	0-5	0	3
Chirombola	367.433	1	0-9	0-5	0	3
Chirombola	367.433	1	0-9	0-5	0	3
Chirombola	367.433	1	0-9	0-5	0	3
Chirombola	367.433	1	0-9	0-5	0	3
Chirombola	367.433	1	0-9	0-5	0	3
Chirombola	367.433	1	0-9	0-5	0	3
Chirombola	367.433	1	0-9	0-5	0	3
Chirombola	367.433	1	0-9	0-5	0	3
Chirombola	367.433	1	0-9	0-5	0	3
Chirombola	367.433	1	0-9	0-5	0	3
Chirombola	367.433	1	0-9	0-5	0	3
Chirombola	367.433	1	0-9	0-5	0	3
Chirombola	367.433	1	0-9	0-5	0	3
Chirombola	367.433	1	0-9	0-5	0	3
Chirombola	367.433	1	0-9	0-5	0	3
Chirombola	367.433	1	0-9	0-5	0	3
Chirombola	367.433	1	0-9	0-5	0	3
Chirombola	367.433	1	0-9	0-5	0	3
Chirombola	367.433	1	0-9	6-11	0	3
Chirombola	367.433	1	0-9	6-11	0	3
Chirombola	367.433	1	0-9	6-11	0	3
Chirombola	367.433	1	0-9	6-11	0	3
Chirombola	367.433	1	0-9	6-11	0	3
Chirombola	367.433	1	0-9	6-11	0	3
Chirombola	367.433	1	0-9	6-11	0	3
Chirombola	367.433	1	0-9	6-11	0	3
Chirombola	367.433	1	0-9	6-11	0	3
Chirombola	367.433	1	0-9	6-11	0	3
Chirombola	367.433	1	0-9	6-11	0	3
Chirombola	367.433	1	0-9	6-11	0	3
Chirombola	367.433	1	0-9	6-11	0	3
Chirombola	367.433	1	0-9	6-11	0	3
Chirombola	367.433	1	0-9	6-11	0	3
Chirombola	367.433	1	0-9	6-11	0	3
Chirombola	367.433	1	0-9	6-11	0	3
Chirombola	367.433	1	0-9	6-11	0	3
Chirombola	367.433	1	0-9	6-11	0	3
Chirombola	367.433	1	0-9	6-11	0	3
Chirombola	367.433	1	0-9	6-11	0	3
Chirombola	367.433	1	0-9	6-11	0	3
Chirombola	367.433	1	0-9	6-11	0	3
Chirombola	367.433	1	0-9	6-11	0	3
Chirombola	367.433	1	0-9	6-11	0	3
Chirombola	367.433	1	0-9	6-11	0	3
Chirombola	367.433	1	0-9	6-11	0	3
Chirombola	367.433	1	0-9	6-11	0	3
Chirombola	367.433	1	0-9	6-11	0	3
Chirombola	367.433	1	0-9	6-11	0	3
Chirombola	367.433	1	0-9	6-11	0	3
Chirombola	367.433	1	0-9	6-11	0	3
Chirombola	367.433	1	0-9	6-11	0	3
Chirombola	367.433	1	0-9	6-11	0	3
Chirombola	367.433	1	0-9	6-11	0	3
Chirombola	367.433	1	0-9	6-11	0	3
Chirombola	367.433	1	0-9	6-11	0	3
Chirombola	367.433	1	0-9	6-11	0	3
Chirombola	367.433	1	0-9	6-11	0	3
Chirombola	367.433	1	0-9	6-11	0	3
Chirombola	367.433	1	0-9	6-11	0	3
Chirombola	367.433	1	0-9	6-11	0	3
Chirombola	367.433	1	0-9	6-11	0	3
Chirombola	367.433	1	0-9	6-11	0	3
Chirombola	367.433	1	0-9	6-11	0	3
Chirombola	367.433	1	0-9	6-11	0	3
Chirombola	367.433	1	0-9	6-11	0	3
Chirombola	367.433	1	0-9	6-11	0	3
Chirombola	367.433	1	0-9	6-11	0	3
Chirombola	367.433	1	0-9	6-11	0	3
Chirombola	367.433	1	0-9	6-11	0	3
Chirombola	367.433	1	0-9	6-11	0	3
Chirombola	367.433	1	0-9	6-11	0	3
Chirombola	367.433	1	0-9	6-11	0	3
Chirombola	367.433	1	0-9	6-11	0	3
Chirombola	367.433	1	0-9	6-11	0	3
Chirombola	367.433	1	0-9	6-11	0	3
Chirombola	367.433	1	0-9	6-11	0	3
Chirombola	367.433	1	0-9	6-11	0	3
Chirombola	367.433	1	0-9	6-11	0	3
Chirombola	367.433	1	0-9	6-11	0	3
Chirombola	367.433	1	0-9	6-11	0	3
Chirombola	367.433	1	0-9	6-11	0	3
Chirombola	367.433	1	0-9	6-11	0	3
Chirombola	367.433	1	0-9	6-11	0	3
Chirombola	367.433	1	0-9	6-11	0	3
Chirombola	367.433	1	0-9	6-11	0	3
Chirombola	367.433	1	0-9	6-11	0	3
Chirombola	367.433	1	0-9	6-11	0	3
Chirombola	367.433	1	0-9	6-11	0	3
Chirombola	367.433	1	0-9	6-11	0	3
Chirombola	367.433	1	0-9	6-11	0	3
Chirombola	367.433	1	0-9	6-11	0	3
Chirombola	367.433	1	10-19	6-11	0	3
Chirombola	367.433	1	10-19	6-11	0	3
Chirombola	367.433	1	10-19	6-11	0	3
Chirombola	367.433	1	10-19	6-11	0	3
Chirombola	367.433	1	10-19	6-11	0	3
Chirombola	367.433	1	10-19	6-11	0	3
Chirombola	367.433	1	10-19	6-11	0	3
Chirombola	367.433	1	10-19	6-11	0	3
Chirombola	367.433	1	10-19	6-11	0	3
Chirombola	367.433	1	10-19	6-11	0	3
Chirombola	367.433	1	10-19	6-11	0	3
Chirombola	367.433	1	10-19	6-11	0	3
Chirombola	367.433	1	10-19	6-11	0	3
Chirombola	367.433	1	10-19	6-11	0	3
Chirombola	367.433	1	10-19	6-11	0	3
Chirombola	367.433	1	10-19	6-11	0	3
Chirombola	367.433	1	10-19	6-11	0	3
Chirombola	367.433	1	10-19	6-11	0	3
Chirombola	367.433	1	10-19	6-11	0	3
Chirombola	367.433	1	10-19	6-11	0	3
Chirombola	367.433	1	10-19	6-11	0	3
Chirombola	367.433	1	10-19	6-11	0	3
Chirombola	367.433	1	10-19	6-11	0	3
Chirombola	367.433	1	10-19	6-11	0	3
Chirombola	367.433	1	10-19	6-11	0	3
Chirombola	367.433	1	10-19	6-11	0	3
Chirombola	367.433	1	10-19	6-11	0	3
Chirombola	367.433	1	10-19	6-11	0	3
Chirombola	367.433	1	10-19	6-11	0	3
Chirombola	367.433	1	10-19	6-11	0	3
Chirombola	367.433	1	10-19	6-11	0	3
Chirombola	367.433	1	10-19	6-11	0	3
Chirombola	367.433	1	10-19	6-11	0	3
Chirombola	367.433	1	10-19	6-11	0	3
Chirombola	367.433	1	10-19	6-11	0	3
Chirombola	367.433	1	10-19	6-11	0	3
Chirombola	367.433	1	10-19	6-11	0	3
Chirombola	367.433	1	10-19	6-11	0	3
Chirombola	367.433	1	10-19	6-11	0	3
Chirombola	367.433	1	10-19	6-11	0	3
Chirombola	367.433	1	10-19	6-11	0	3
Chirombola	367.433	1	10-19	6-11	0	3
Chirombola	367.433	1	10-19	6-11	0	3
Chirombola	367.433	1	10-19	6-11	0	3
Chirombola	367.433	1	10-19	6-11	0	3
Chirombola	367.433	1	10-19	6-11	0	3
Chirombola	367.433	1	10-19	6-11	0	3
Chirombola	367.433	1	10-19	6-11	0	3
Chirombola	367.433	1	10-19	6-11	0	3
Chirombola	367.433	1	10-19	12+	0	3
Chirombola	367.433	1	10-19	12+	0	3
Chirombola	367.433	1	10-19	12+	0	3
Chirombola	367.433	1	10-19	12+	0	3
Chirombola	367.433	1	10-19	12+	0	3
Chirombola	367.433	1	10-19	12+	0	3
Chirombola	367.433	1	10-19	12+	0	3
Chirombola	367.433	1	10-19	12+	0	3
Chirombola	367.433	1	10-19	12+	0	3
Chirombola	367.433	1	10-19	12+	0	3
Chirombola	367.433	1	10-19	12+	0	3
Chirombola	367.433	1	10-19	12+	0	3
Chirombola	367.433	1	10-19	12+	0	3
Chirombola	367.433	1	10-19	12+	0	3
Chirombola	367.433	1	10-19	12+	0	3
Chirombola	367.433	1	10-19	12+	0	3
Chirombola	367.433	1	10-19	12+	0	3
Chirombola	367.433	1	10-19	12+	0	3
Chirombola	367.433	1	10-19	12+	0	3
Chirombola	367.433	1	10-19	12+	0	3
Chirombola	367.433	1	10-19	12+	0	3
Chirombola	367.433	1	10-19	12+	0	3
Chirombola	367.433	1	10-19	12+	0	3
Chirombola	367.433	1	10-19	12+	0	3
Chirombola	367.433	1	10-19	12+	0	3
Chirombola	367.433	1	10-19	12+	0	3
Chirombola	367.433	1	10-19	12+	0	3
Chirombola	367.433	1	10-19	12+	0	3
Chirombola	367.433	1	10-19	12+	0	3
Chirombola	367.433	1	10-19	12+	0	3
Chirombola	367.433	1	10-19	12+	0	3
Chirombola	367.433	1	10-19	12+	0	3
Chirombola	367.433	1	10-19	12+	0	3
Chirombola	367.433	1	10-19	12+	0	3
Chirombola	367.433	1	10-19	12+	0	3
Chirombola	367.433	1	10-19	12+	0	3
Chirombola	367.433	1	10-19	12+	0	3
Chirombola	367.433	1	10-19	12+	0	3
Chirombola	367.433	1	10-19	12+	0	3
Chirombola	367.433	1	10-19	12+	0	3
Chirombola	367.433	1	10-19	12+	0	3
Chirombola	367.433	1	10-19	12+	0	3
Chirombola	367.433	1	10-19	12+	0	3
Chirombola	367.433	1	10-19	12+	0	3
Chirombola	367.433	1	10-19	12+	0	3
Chirombola	367.433	1	10-19	12+	0	3
Chirombola	367.433	1	10-19	12+	0	3
Chirombola	367.433	1	10-19	12+	0	3
Chirombola	367.433	1	10-19	12+	0	3
Chirombola	367.433	1	10-19	12+	0	3
Chirombola	367.433	1	10-19	12+	0	3
Chirombola	367.433	1	10-19	12+	0	3
Chirombola	367.433	1	10-19	12+	0	3
Chirombola	367.433	1	10-19	12+	0	3
Chirombola	367.433	1	10-19	12+	0	3
Chirombola	367.433	1	10-19	12+	0	3
Chirombola	367.433	1	10-19	12+	0	3
Chirombola	367.433	1	10-19	12+	0	3
Chirombola	367.433	1	10-19	12+	0	3
Chirombola	367.433	1	10-19	12+	0	3
Chirombola	367.433	1	10-19	12+	0	3
Chirombola	367.433	1	10-19	12+	0	3
Chirombola	367.433	1	10-19	12+	0	3
Chirombola	367.433	1	10-19	12+	0	3
Chirombola	367.433	1	10-19	12+	0	3
Chirombola	367.433	1	10-19	12+	0	3
Chirombola	367.433	1	10-19	12+	0	3
Chirombola	367.433	1	10-19	12+	0	3
Chirombola	367.433	1	10-19	12+	0	3
Chirombola	367.433	1	10-19	12+	0	3
Chirombola	367.433	1	10-19	12+	0	3
Chirombola	367.433	1	10-19	12+	0	3
Chirombola	367.433	1	10-19	12+	0	3
Chirombola	367.433	1	10-19	12+	0	3
Chirombola	367.433	1	10-19	12+	0	3
Chirombola	367.433	1	10-19	12+	0	3
Chirombola	367.433	1	10-19	12+	0	3
Chirombola	367.433	1	10-19	12+	0	3
Chirombola	367.433	1	10-19	12+	0	3
Chirombola	367.433	1	10-19	12+	0	3
Chirombola	367.433	1	10-19	12+	0	3
Chirombola	367.433	1	10-19	12+	0	3
Chirombola	367.433	1	10-19	12+	0	3
Chirombola	367.433	1	10-19	12+	0	3
Chirombola	367.433	1	10-19	12+	0	3
Chirombola	367.433	1	10-19	12+	0	3
Chirombola	367.433	1	10-19	12+	0	3
Chirombola	367.433	1	10-19	12+	0	3
Chirombola	367.433	1	10-19	12+	0	3
Chirombola	367.433	1	10-19	12+	0	3
Chirombola	367.433	1	10-19	12+	0	3
Chirombola	367.433	1	10-19	12+	0	3
Chirombola	367.433	1	10-19	12+	0	3
Chirombola	367.433	1	10-19	12+	0	3
Chirombola	367.433	1	10-19	12+	0	3
Chirombola	367.433	1	10-19	12+	0	3
Chirombola	367.433	1	10-19	12+	0	3
Chirombola	367.433	1	10-19	12+	0	3
Chirombola	367.433	1	10-19	12+	0	3
Chirombola	367.433	1	10-19	12+	0	3
Chirombola	367.433	1	10-19	12+	0	3
Chirombola	367.433	1	10-19	12+	0	3
Chirombola	367.433	1	10-19	12+	0	3
Chirombola	367.433	1	10-19	12+	0	3
Chirombola	367.433	1	10-19	12+	0	3
Chirombola	367.433	1	10-19	12+	0	3
Chirombola	367.433	1	10-19	12+	0	3
Chirombola	367.433	1	10-19	12+	0	3
Chirombola	367.433	1	10-19	12+	0	3
Chirombola	367.433	1	10-19	12+	0	3
Chirombola	367.433	1	10-19	12+	0	3
Chirombola	367.433	1	10-19	12+	0	3
Chirombola	367.433	1	10-19	12+	0	3
Chirombola	367.433	1	10-19	12+	0	3
Chirombola	367.433	1	10-19	12+	0	3
Chirombola	367.433	1	10-19	12+	0	3
Chirombola	367.433	1	10-19	12+	0	3
Chirombola	367.433	1	10-19	12+	0	3
Chirombola	367.433	1	10-19	12+	0	3
Chirombola	367.433	1	10-19	12+	0	3
Chirombola	367.433	1	10-19	12+	0	3
Chirombola	367.433	1	10-19	12+	0	3
Chirombola	367.433	1	10-19	12+	0	3
Chirombola	367.433	1	10-19	12+	0	3
Chirombola	367.433	1	10-19	12+	0	3
Chirombola	367.433	1	10-19	12+	0	3
Chirombola	367.433	1	10-19	12+	0	3
Chirombola	367.433	1	10-19	12+	0	3
Chirombola	367.433	1	10-19	12+	0	3
Chirombola	367.433	1	10-19	12+	0	3
Chirombola	367.433	1	10-19	12+	0	3
Chirombola	367.433	1	10-19	12+	0	3
Chirombola	367.433	1	10-19	12+	0	3
Chirombola	367.433	1	10-19	12+	0	3
Chirombola	367.433	1	10-19	12+	0	3
Chirombola	367.433	1	10-19	12+	0	3
Chirombola	367.433	1	10-19	12+	0	3
Chirombola	367.433	1	10-19	12+	0	3
Chirombola	367.433	1	10-19	12+	0	3
Chirombola	367.433	1	10-19	12+	0	3
Chirombola	367.433	1	10-19	12+	0	3
Chirombola	367.433	1	10-19	12+	0	3
Chirombola	367.433	1	10-19	12+	0	3
Chirombola	367.433	1	10-19	12+	0	3
Chirombola	367.433	1	10-19	12+	0	3
Chirombola	367.433	1	10-19	12+	0	3
Chirombola	367.433	1	10-19	12+	0	3
Chirombola	367.433	1	10-19	12+	0	3
Chirombola	367.433	1	10-19	12+	0	3
Chirombola	367.433	1	10-19	12+	0	3
Chirombola	367.433	1	10-19	12+	0	3
Chirombola	367.433	1	10-19	12+	0	3
Chirombola	367.433	1	10-19	12+	0	3
Chirombola	367.433	1	10-19	12+	0	3
Chirombola	367.433	1	10-19	12+	0	3
Chirombola	367.433	1	10-19	12+	0	3
Chirombola	367.433	1	10-19	12+	0	3
Chirombola	367.433	1	10-19	12+	0	3
Chirombola	367.433	1	10-19	12+	0	3
Chirombola	367.433	1	10-19	12+	0	3
Chirombola	367.433	1	10-19	12+	0	3
Chirombola	367.433	1	10-19	12+	0	3
Chirombola	367.433	1	10-19	12+	0	3
Chirombola	367.433	1	10-19	12+	0	3
Chirombola	367.433	1	10-19	12+	0	3
Chirombola	367.433	1	10-19	12+	0	3
Chirombola	367.433	1	10-19	12+	0	3
Chirombola	367.433	1	10-19	12+	0	3
Chirombola	367.433	1	10-19	12+	0	3
Chirombola	367.433	1	10-19	12+	0	3
Chirombola	367.433	1	10-19	12+	0	3
Chirombola	367.433	1	10-19	12+	0	3
Chirombola	367.433	1	10-19	12+	0	3
Chirombola	367.433	1	10-19	12+	0	3
Chirombola	367.433	1	10-19	12+	0	3
Chirombola	367.433	1	10-19	12+	0	3
Chirombola	367.433	1	10-19	12+	0	3
Chirombola	367.433	1	10-19	12+	0	3
Chirombola	367.433	1	10-19	12+	0	3
Chirombola	367.433	1	10-19	12+	0	3
Chirombola	367.433	1	10-19	12+	0	3
Chirombola	367.433	1	10-19	12+	0	3
Chirombola	367.433	1	10-19	12+	0	3
Chirombola	367.433	1	10-19	12+	0	3
Chirombola	367.433	1	10-19	12+	0	3
Chirombola	367.433	1	10-19	12+	0	3
Chirombola	367.433	1	10-19	12+	0	3
Chirombola	367.433	1	10-19	12+	0	3
Chirombola	367.433	1	10-19	12+	0	3
Chirombola	367.433	1	10-19	12+	0	3
Chirombola	367.433	1	10-19	12+	0	3
Chirombola	367.433	1	10-19	12+	0	3
Chirombola	367.433	1	10-19	12+	0	3
Chirombola	367.433	1	10-19	12+	0	3
Chirombola	367.433	1	10-19	12+	0	3
Chirombola	367.433	1	10-19	12+	0	3
Chirombola	367.433	1	10-19	12+	0	3
Chirombola	367.433	1	10-19	12+	0	3
Chirombola	367.433	1	10-19	12+	0	3
Chirombola	367.433	1	10-19	12+	0	3
Chirombola	367.433	1	10-19	12+	0	3
Chirombola	367.433	1	10-19	12+	0	3
Chirombola	367.433	1	10-19	12+	0	3
Chirombola	367.433	1	10-19	12+	0	3
Chirombola	367.433	1	10-19	12+	0	3
Chirombola	367.433	1	10-19	12+	0	3
Chirombola	367.433	1	10-19	12+	0	3
Chirombola	367.433	1	10-19	12+	0	3
Chirombola	367.433	1	10-19	12+	0	3
Chirombola	367.433	1	10-19	12+	0	3
Chirombola	367.433	1	10-19	12+	0	3
Chirombola	367.433	1	10-19	12+	0	3
Chirombola	367.433	1	10-19	12+	0	3
Chirombola	367.433	1	10-19	12+	0	3
Chirombola	367.433	1	10-19	12+	0	3
Chirombola	367.433	1	10-19	12+	0	3
Chirombola	367.433	1	10-19	12+	0	3
Chirombola	367.433	1	10-19	12+	0	3
Chirombola	367.433	1	10-19	12+	0	3
Chirombola	367.433	1	10-19	12+	0	3
Chirombola	367.433	1	10-19	12+	0	3
Chirombola	367.433	1	10-19	12+	0	3
Chirombola	367.433	1	10-19	12+	0	3
Chirombola	367.433	1	10-19	12+	0	3
Chirombola	367.433	1	10-19	12+	0	3
Chirombola	367.433	1	10-19	12+	0	3
Chirombola	367.433	1	10-19	12+	0	3
Chirombola	367.433	1	10-19	12+	0	3
Chirombola	367.433	1	10-19	12+	0	3
Chirombola	367.433	1	10-19	12+	0	3
Chirombola	367.433	1	10-19	12+	0	3
Chirombola	367.433	1	10-19	12+	0	3
Chirombola	367.433	1	10-19	12+	0	3
Chirombola	367.433	1	10-19	12+	0	3
Chirombola	367.433	1	10-19	12+	0	3
Chirombola	367.433	1	10-19	12+	0	3
Chirombola	367.433	1	10-19	12+	0	3
Chirombola	367.433	1	10-19	12+	0	3
Chirombola	367.433	1	10-19	12+	0	3
Chirombola	367.433	1	10-19	12+	0	3
Chirombola	367.433	1	10-19	12+	0	3
Chirombola	367.433	1	10-19	12+	0	3
Chirombola	367.433	1	10-19	12+	0	3
Chirombola	367.433	1	10-19	12+	0	3
Chirombola	367.433	1	10-19	12+	0	3
Chirombola	367.433	1	20-29	12+	0	3
Chirombola	367.433	1	20-29	12+	0	3
Chirombola	367.433	1	20-29	12+	0	3
Chirombola	367.433	1	20-29	12+	0	3
Chirombola	367.433	1	20-29	12+	0	3
Chirombola	367.433	1	20-29	12+	0	3
Chirombola	367.433	1	20-29	12+	0	3
Chirombola	367.433	1	20-29	12+	0	3
Chirombola	367.433	1	20-29	12+	0	3
Chirombola	367.433	1	20-29	12+	0	3
Chirombola	367.433	1	20-29	12+	0	3
Chirombola	367.433	1	20-29	12+	0	3
Chirombola	367.433	1	20-29	12+	0	3
Chirombola	367.433	1	20-29	12+	0	3
Chirombola	367.433	1	20-29	12+	0	3
Chirombola	367.433	1	20-29	12+	0	3
Chirombola	367.433	1	20-29	12+	0	3
Chirombola	367.433	1	20-29	12+	0	3
Chirombola	367.433	1	20-29	12+	0	3
Chirombola	367.433	1	20-29	12+	0	3
Chirombola	367.433	1	20-29	12+	0	3
Chirombola	367.433	1	20-29	12+	0	3
Chirombola	367.433	1	20-29	12+	0	3
Chirombola	367.433	1	20-29	12+	0	3
Chirombola	367.433	1	20-29	12+	0	3
Chirombola	367.433	1	20-29	12+	0	3
Chirombola	367.433	1	20-29	12+	0	3
Chirombola	367.433	1	20-29	12+	0	3
Chirombola	367.433	1	20-29	12+	0	3
Chirombola	367.433	1	20-29	12+	0	3
Chirombola	367.433	1	20-29	12+	0	3
Chirombola	367.433	1	20-29	12+	0	3
Chirombola	367.433	1	20-29	12+	0	3
Chirombola	367.433	1	20-29	12+	0	3
Chirombola	367.433	1	20-29	12+	0	3
Chirombola	367.433	1	20-29	12+	0	3
Chirombola	367.433	1	20-29	12+	0	3
Chirombola	367.433	1	20-29	12+	0	3
Chirombola	367.433	1	20-29	12+	0	3
Chirombola	367.433	1	20-29	12+	0	3
Chirombola	367.433	1	20-29	12+	0	3
Chirombola	367.433	1	20-29	12+	0	3
Chirombola	367.433	1	20-29	12+	0	3
Chirombola	367.433	1	20-29	12+	0	3
Chirombola	367.433	1	20-29	12+	0	3
Chirombola	367.433	1	20-29	12+	0	3
Chirombola	367.433	1	20-29	12+	0	3
Chirombola	367.433	1	20-29	12+	0	3
Chirombola	367.433	1	20-29	12+	0	3
Chirombola	367.433	1	20-29	12+	0	3
Chirombola	367.433	1	20-29	12+	0	3
Chirombola	367.433	1	20-29	12+	0	3
Chirombola	367.433	1	20-29	12+	0	3
Chirombola	367.433	1	20-29	12+	0	3
Chirombola	367.433	1	20-29	12+	0	3
Chirombola	367.433	1	20-29	12+	0	3
Chirombola	367.433	1	20-29	12+	0	3
Chirombola	367.433	1	20-29	12+	0	3
Chirombola	367.433	1	20-29	12+	0	3
Chirombola	367.433	1	20-29	12+	0	3
Chirombola	367.433	1	20-29	12+	0	3
Chirombola	367.433	1	20-29	12+	0	3
Chirombola	367.433	1	20-29	12+	0	3
Chirombola	367.433	1	20-29	12+	0	3
Chirombola	367.433	1	20-29	12+	0	3
Chirombola	367.433	1	20-29	12+	0	3
Chirombola	367.433	1	20-29	12+	0	3
Chirombola	367.433	1	20-29	12+	0	3
Chirombola	367.433	1	20-29	12+	0	3
Chirombola	367.433	1	20-29	12+	0	3
Chirombola	367.433	1	20-29	12+	0	3
Chirombola	367.433	1	20-29	12+	0	3
Chirombola	367.433	1	20-29	12+	0	3
Chirombola	367.433	1	20-29	12+	0	3
Chirombola	367.433	1	20-29	12+	0	3
Chirombola	367.433	1	20-29	12+	0	3
Chirombola	367.433	1	20-29	12+	0	3
Chirombola	367.433	1	20-29	12+	0	3
Chirombola	367.433	1	20-29	12+	0	3
Chirombola	367.433	1	20-29	12+	0	3
Chirombola	367.433	1	20-29	12+	0	3
Chirombola	367.433	1	20-29	12+	0	3
Chirombola	367.433	1	20-29	12+	0	3
Chirombola	367.433	1	20-29	12+	0	3
Chirombola	367.433	1	20-29	12+	0	3
Chirombola	367.433	1	20-29	12+	0	3
Chirombola	367.433	1	20-29	12+	0	3
Chirombola	367.433	1	20-29	12+	0	3
Chirombola	367.433	1	20-29	12+	0	3
Chirombola	367.433	1	20-29	12+	0	3
Chirombola	367.433	1	20-29	12+	0	3
Chirombola	367.433	1	20-29	12+	0	3
Chirombola	367.433	1	20-29	12+	0	3
Chirombola	367.433	1	20-29	12+	0	3
Chirombola	367.433	1	20-29	12+	0	3
Chirombola	367.433	1	20-29	12+	0	3
Chirombola	367.433	1	20-29	12+	0	3
Chirombola	367.433	1	20-29	12+	0	3
Chirombola	367.433	1	20-29	12+	0	3
Chirombola	367.433	1	20-29	12+	0	3
Chirombola	367.433	1	20-29	12+	0	3
Chirombola	367.433	1	20-29	12+	0	3
Chirombola	367.433	1	20-29	12+	0	3
Chirombola	367.433	1	20-29	12+	0	3
Chirombola	367.433	1	20-29	12+	0	3
Chirombola	367.433	1	20-29	12+	0	3
Chirombola	367.433	1	20-29	12+	0	3
Chirombola	367.433	1	20-29	12+	0	3
Chirombola	367.433	1	20-29	12+	0	3
Chirombola	367.433	1	20-29	12+	0	3
Chirombola	367.433	1	20-29	12+	0	3
Chirombola	367.433	1	20-29	12+	0	3
Chirombola	367.433	1	20-29	12+	0	3
Chirombola	367.433	1	20-29	12+	0	3
Chirombola	367.433	1	20-29	12+	0	3
Chirombola	367.433	1	20-29	12+	0	3
Chirombola	367.433	1	20-29	12+	0	3
Chirombola	367.433	1	20-29	12+	0	3
Chirombola	367.433	1	20-29	12+	0	3
Chirombola	367.433	1	20-29	12+	0	3
Chirombola	367.433	1	20-29	12+	0	3
Chirombola	367.433	1	20-29	12+	0	3
Chirombola	367.433	1	20-29	12+	0	3
Chirombola	367.433	1	20-29	12+	0	3
Chirombola	367.433	1	20-29	12+	0	3
Chirombola	367.433	1	20-29	12+	0	3
Chirombola	367.433	1	20-29	12+	0	3
Chirombola	367.433	1	20-29	12+	0	3
Chirombola	367.433	1	20-29	12+	0	3
Chirombola	367.433	1	20-29	12+	0	3
Chirombola	367.433	1	20-29	12+	0	3
Chirombola	367.433	1	20-29	12+	0	3
Chirombola	367.433	1	20-29	12+	0	3
Chirombola	367.433	1	20-29	12+	0	3
Chirombola	367.433	1	20-29	12+	0	3
Chirombola	367.433	1	20-29	12+	0	3
Chirombola	367.433	1	20-29	12+	0	3
Chirombola	367.433	1	20-29	12+	0	3
Chirombola	367.433	1	20-29	12+	0	3
Chirombola	367.433	1	20-29	12+	0	3
Chirombola	367.433	1	20-29	12+	0	3
Chirombola	367.433	1	20-29	12+	0	3
Chirombola	367.433	1	20-29	12+	0	3
[truncated: 54,605 more rows]
